# Supplementary material for: Screening and identification of protein interacting with goose astrovirus
Source: Front Cell Infect Microbiol. 2025 May 13;15:1595736. doi: 10.3389/fcimb.2025.1595736 (PMC12106297; doi:10.3389/fcimb.2025.1595736)
Supplement: Supplementary Table 1 — Mass Spectrometry Identification Information Sheet. [file Table1.xlsx]

## Sheet: Proteins
Accession	Description	Coverage [%]	# Peptides	# PSMs	# Unique Peptides	# AAs	MW [kDa]	calc. pI	Abundances (Grouped): G_1
A0A8B9DK58	ATP synthase subunit beta OS=Anser cygnoides OX=8845 PE=3 SV=1	77	22	38	22	483	51.9	5.11	1.66833e+09
A0A8B9BV40	60 kDa heat shock protein, mitochondrial OS=Anser brachyrhynchus OX=132585 GN=HSPD1 PE=3 SV=1	53	25	45	25	573	60.9	5.74	2.74353e+09
A0A8B9DTM6	ATP synthase subunit alpha OS=Anser cygnoides OX=8845 PE=3 SV=1	61	28	49	22	553	60	9.13	3.49736e+09
A0A8B9D362	Heat shock protein 90 beta family member 1 OS=Anser cygnoides OX=8845 PE=3 SV=1	46	35	46	35	794	91.4	4.91	1.03857e+09
A0A8B9IDF1	78 kDa glucose-regulated protein OS=Anser cygnoides OX=8845 PE=3 SV=1	47	28	48	27	613	67.8	5.24	1.02758e+09
A0A8B9DTA3	Heat shock protein 90 alpha family class A member 1 OS=Anser cygnoides OX=8845 PE=3 SV=1	38	28	39	20	758	87.4	5.2	6.23589e+08
A0A8B9IL74	Heat shock protein family A (Hsp70) member 8 OS=Anser cygnoides OX=8845 PE=3 SV=1	48	24	35	16	615	68.2	5.58	5.35487e+08
A0A8B9DM13	Stress-70 protein, mitochondrial OS=Anser cygnoides OX=8845 PE=3 SV=1	40	23	41	23	670	72.8	6.43	1018222539
A0A8B9DGX0	MICOS complex subunit MIC60 OS=Anser cygnoides OX=8845 PE=3 SV=1	35	24	33	24	761	84.3	5.54	243921578
A0A8B9EQ73	Calreticulin OS=Anser cygnoides OX=8845 PE=3 SV=1	50	19	29	19	437	49.9	4.64	5.61143e+08
A0A8B9I5T6	Catenin beta 1 OS=Anser brachyrhynchus OX=132585 GN=CTNNB1 PE=3 SV=1	43	25	27	21	781	85.4	5.86	1.55731e+08
A0A8B9EGU3	Tubulin beta chain OS=Anser cygnoides OX=8845 PE=3 SV=1	57	19	26	3	511	56.8	6.05	1.74629e+08
A0A8B9E4M4	Transitional endoplasmic reticulum ATPase OS=Anser cygnoides OX=8845 PE=3 SV=1	35	21	23	21	806	89.3	5.26	1.41307e+08
A0A8B9CVG1	Tubulin beta chain OS=Anser brachyrhynchus OX=132585 GN=TUBB4B PE=3 SV=1	62	18	24	1	445	49.8	4.86	1.06257e+07
A0A8B9CUH5	Catenin alpha 1 OS=Anser brachyrhynchus OX=132585 GN=CTNNA1 PE=3 SV=1	23	18	21	18	1061	115.3	7.93	1.01431e+08
A0A8B9IMM7	Pyruvate kinase OS=Anser cygnoides OX=8845 PE=3 SV=1	37	15	20	15	550	60.2	7.97	1.95816e+08
A0A8B9EAH7	Tubulin beta chain OS=Anser cygnoides OX=8845 PE=3 SV=1	52	16	22	2	445	49.9	4.89	5.28893e+06
A0A8B9DHJ1	Solute carrier family 25 member 13 OS=Anser cygnoides OX=8845 PE=3 SV=1	33	15	20	12	680	74.7	8.6	1.5626e+08
A0A8B9HYK2	Elongation factor 1-alpha OS=Anser brachyrhynchus OX=132585 GN=EEF1A1 PE=3 SV=1	36	11	18	11	446	48.6	8.69	1.44483e+08
A0A8B9BJV3	Aconitate hydratase, mitochondrial OS=Anser brachyrhynchus OX=132585 GN=ACO2 PE=3 SV=1	29	18	21	18	785	85.6	7.78	1.37257e+08
A0A8B9ELV9	Dolichyl-diphosphooligosaccharide--protein glycosyltransferase subunit 1 OS=Anser cygnoides OX=8845 PE=3 SV=1	35	17	23	17	592	66.8	6.71	2.83147e+08
A0A8B9IAZ7	Succinate dehydrogenase [ubiquinone] flavoprotein subunit, mitochondrial OS=Anser brachyrhynchus OX=132585 GN=SDHA PE=3 SV=1	33	15	19	15	661	72.5	7.18	1.87569e+08
A0A8B9CQQ7	Tubulin alpha chain OS=Anser brachyrhynchus OX=132585 PE=3 SV=1	40	13	19	1	453	50.3	5.06	76838355
A0A8B9D6M8	Tubulin alpha chain OS=Anser cygnoides OX=8845 PE=3 SV=1	37	13	18	2	494	54.5	5.62	2.47609e+08
A0A8B9E4I3	Protein disulfide-isomerase OS=Anser cygnoides OX=8845 PE=3 SV=1	38	18	23	18	505	55.4	8.02	8.53713e+08
A0A8B9IAW6	Protein disulfide-isomerase OS=Anser brachyrhynchus OX=132585 GN=PDIA4 PE=3 SV=1	32	17	24	17	568	64.2	6.74	4.01471e+08
A0A8B9E942	ATPase family AAA domain containing 3A OS=Anser cygnoides OX=8845 PE=4 SV=1	34	17	27	17	519	58.7	9.31	3.27464e+08
A0A8B9IN63	Protein disulfide-isomerase OS=Anser cygnoides OX=8845 PE=3 SV=1	30	16	23	16	558	62	5.26	1.12694e+09
A0A8B9BP66	AFG3 like matrix AAA peptidase subunit 2 OS=Anser brachyrhynchus OX=132585 GN=AFG3L2 PE=3 SV=1	27	15	20	15	719	80	6.52	1.04908e+08
A0A8B9ECV9	Eukaryotic translation elongation factor 2 OS=Anser cygnoides OX=8845 PE=3 SV=1	27	19	21	19	942	104	7.71	1.4492e+08
A0A8B9C2H8	enoyl-CoA hydratase OS=Anser brachyrhynchus OX=132585 GN=HADHA PE=3 SV=1	22	15	20	15	769	83.1	9.1	3.96378e+08
A0A8B9ET15	Heterogeneous nuclear ribonucleoprotein K OS=Anser cygnoides OX=8845 PE=4 SV=1	39	13	15	13	428	47.3	5.88	53594567
A0A8B9D3N3	Calnexin OS=Anser cygnoides OX=8845 PE=3 SV=1	19	10	14	10	652	74	4.6	2.84912e+08
A0A8B9C8D5	Tubulin alpha chain OS=Anser brachyrhynchus OX=132585 PE=3 SV=1	23	9	14	2	506	56.3	5.29	17214840
T2HPV6	ATP synthase F1 subunit alpha (Fragment) OS=Anser cygnoides OX=8845 GN=ATP5A1 PE=2 SV=1	59	7	12	1	170	18.3	6.3
A0A8B9DN24	TNF receptor associated protein 1 OS=Anser cygnoides OX=8845 PE=3 SV=1	23	12	14	12	672	76.4	6.38	1.08995e+08
A0A8B9E8C4	Aldehyde dehydrogenase 1 family member A1 OS=Anser cygnoides OX=8845 PE=3 SV=1	24	13	16	11	509	55.9	7.36	1.68592e+08
A0A8B9EUZ0	Tubulin alpha chain OS=Anser cygnoides OX=8845 PE=3 SV=1	30	8	13	1	400	44.4	5.33	1.80316e+07
A0A8B9BC21	NADPH--cytochrome P450 reductase OS=Anser brachyrhynchus OX=132585 GN=POR PE=3 SV=1	26	15	18	15	677	77	5.55	2.09048e+08
A0A8B9DHW5	IF rod domain-containing protein OS=Anser cygnoides OX=8845 PE=3 SV=1	25	17	22	9	490	53.5	5.87	6.35958e+08
A0A8B9CYN4	glutamate dehydrogenase [NAD(P)(+)] OS=Anser brachyrhynchus OX=132585 PE=3 SV=1	29	13	14	13	546	60.4	8.31	1.57376e+08
A0A8B9IMX0	Nucleolin OS=Anser cygnoides OX=8845 PE=4 SV=1	17	8	10	8	655	71.1	4.93	7.98375e+07
A0A8B9BK45	Cytoskeleton associated protein 4 OS=Anser brachyrhynchus OX=132585 GN=CKAP4 PE=4 SV=1	26	13	15	13	569	62.8	5.21	1.29312e+08
A0A8B9EC54	Dynamin-like 120 kDa protein, mitochondrial OS=Anser cygnoides OX=8845 PE=4 SV=1	15	15	17	15	996	115.7	8.37	5.53102e+07
A0A8B9BSB1	phosphopyruvate hydratase OS=Anser brachyrhynchus OX=132585 PE=3 SV=1	33	11	12	11	434	47.3	6.8	9.36406e+07
A0A8B9E168	Heat shock protein 90 alpha family class B member 1 OS=Anser cygnoides OX=8845 PE=3 SV=1	12	10	14	2	723	82.9	5.06	4846672
A0A8B9BC01	Actin beta OS=Anser brachyrhynchus OX=132585 GN=ACTB PE=3 SV=1	30	7	10	7	420	46.3	5.97	3.40266e+07
A0A8B9BXL8	Delta-1-pyrroline-5-carboxylate synthase OS=Anser brachyrhynchus OX=132585 GN=ALDH18A1 PE=3 SV=1	20	12	13	12	802	88	7.49	2.96538e+07
A0A8B9CIE0	Vimentin OS=Anser brachyrhynchus OX=132585 GN=VIM PE=3 SV=1	31	17	19	15	460	53.2	5.21	9.63245e+07
A0A8B9BWG5	Heat shock protein family A (Hsp70) member 2 OS=Anser brachyrhynchus OX=132585 GN=HSPA2 PE=3 SV=1	20	10	12	2	634	69.9	5.97	1.11844e+06
A0A8B9DCZ6	Karyopherin subunit beta 1 OS=Anser cygnoides OX=8845 PE=3 SV=1	17	10	12	10	874	96.6	4.86	3.21516e+07
A0A8B9BX11	C-1-tetrahydrofolate synthase, cytoplasmic OS=Anser brachyrhynchus OX=132585 GN=MTHFD1 PE=3 SV=1	16	11	12	11	955	102.7	8.56	3.25104e+07
A0A8B9C0K0	oxoglutarate dehydrogenase (succinyl-transferring) OS=Anser brachyrhynchus OX=132585 GN=OGDH PE=3 SV=1	14	13	13	13	1035	117.3	6.98	3.91922e+07
A0A8B9E9C8	Lamin B2 OS=Anser cygnoides OX=8845 PE=3 SV=1	21	14	16	12	566	64.2	5.95	1.47931e+08
A0A8B9IF45	Polyadenylate-binding protein OS=Anser cygnoides OX=8845 PE=3 SV=1	24	13	15	13	637	70.8	9.5	5.37018e+07
A0A8B9DLT6	Translocase of outer mitochondrial membrane 70 OS=Anser cygnoides OX=8845 PE=4 SV=1	28	12	13	12	501	56.8	5.52	1.08461e+08
A0A8B9BMZ1	Succinyl-CoA:3-ketoacid-coenzyme A transferase OS=Anser brachyrhynchus OX=132585 PE=3 SV=1	23	8	10	8	495	53.9	7.12	5.55686e+07
A0A8B9DCI1	NADH-ubiquinone oxidoreductase 75 kDa subunit, mitochondrial OS=Anser cygnoides OX=8845 PE=3 SV=1	21	14	15	14	728	79.6	6.92	7.48915e+07
A0A8B9IIM3	procollagen-proline 4-dioxygenase OS=Anser cygnoides OX=8845 PE=3 SV=1	21	10	11	10	561	64.1	6.01	1.91738e+07
A0A8B9IJJ6	T-complex protein 1 subunit delta OS=Anser cygnoides OX=8845 PE=3 SV=1	20	9	12	9	550	58.9	6.79	3.2578e+07
A0A8B9E8V4	Caseinolytic mitochondrial matrix peptidase chaperone subunit X OS=Anser cygnoides OX=8845 PE=4 SV=1	23	11	11	11	626	68.5	7.81	6.51726e+07
A0A8B9DJC8	Protein disulfide-isomerase A6 OS=Anser cygnoides OX=8845 PE=3 SV=1	28	11	12	11	444	48.4	5.08	1.86976e+08
A0A8B9BM03	Transketolase OS=Anser brachyrhynchus OX=132585 GN=TKT PE=4 SV=1	16	9	9	9	721	77.6	8.1	3.7249e+07
A0A8B9D306	RRM domain-containing protein OS=Anser cygnoides OX=8845 PE=4 SV=1	23	7	9	7	437	48.2	6.48	4.46496e+07
A0A8B9CB33	Plexin B2 OS=Anser brachyrhynchus OX=132585 GN=PLXNB2 PE=3 SV=1	7	12	13	12	1762	199.6	6.06	59162068
A0A8B9I7M2	Calcium-transporting ATPase OS=Anser brachyrhynchus OX=132585 GN=ATP2A2 PE=3 SV=1	12	10	10	10	1042	114.8	5.38	2.66479e+07
A0A8B9ES68	Dolichyl-diphosphooligosaccharide--protein glycosyltransferase 48 kDa subunit OS=Anser cygnoides OX=8845 PE=3 SV=1	28	6	8	6	397	43.7	6.1	5.41335e+07
A0A8B9DC81	Mitochondrial proton/calcium exchanger protein OS=Anser cygnoides OX=8845 PE=3 SV=1	16	10	12	10	753	85.8	6.48	2.08114e+07
A0A8B9C873	Vesicle-fusing ATPase OS=Anser brachyrhynchus OX=132585 GN=NSF PE=3 SV=1	18	12	13	12	740	82.1	6.68	6.41821e+07
A0A8B9BSM9	Apoptosis inducing factor mitochondria associated 1 OS=Anser brachyrhynchus OX=132585 GN=AIFM1 PE=3 SV=1	17	8	10	8	561	60.9	8.78	7.95067e+07
A0A8B9BDJ7	SEC63 homolog, protein translocation regulator OS=Anser brachyrhynchus OX=132585 GN=SEC63 PE=4 SV=1	15	9	12	9	719	83.2	5.45	4.37163e+07
A0A8B9ER17	RNA helicase OS=Anser cygnoides OX=8845 PE=3 SV=1	14	7	8	7	645	71.5	7.33	2.6936e+07
A0A8B9IMB3	Lon protease homolog, mitochondrial OS=Anser cygnoides OX=8845 GN=LONP1 PE=3 SV=1	16	10	10	10	922	101.4	6.4	4.7463e+07
A0A8B9BJF3	formyltetrahydrofolate dehydrogenase OS=Anser brachyrhynchus OX=132585 GN=ALDH1L2 PE=3 SV=1	8	8	9	8	1117	121.1	9.1	3.11266e+07
A0A8B9D0B1	Dihydrolipoyl dehydrogenase OS=Anser brachyrhynchus OX=132585 GN=DLD PE=3 SV=1	20	9	10	9	508	54	8.19	9.37649e+07
A0A8B9DJ44	IF rod domain-containing protein OS=Anser cygnoides OX=8845 PE=3 SV=1	12	9	12	0	594	62.9	7.99	55830510
A0A8B9DKW0	Septin OS=Anser cygnoides OX=8845 PE=3 SV=1	23	8	10	7	451	52.5	8.35	49019972
A0A8B9C0I2	Cytochrome P450 family 51 subfamily A member 1 OS=Anser brachyrhynchus OX=132585 GN=CYP51A1 PE=3 SV=1	22	9	10	9	472	53.9	7.28	5.96258e+07
A0A8B9EIF5	Protein disulfide isomerase family A member 5 OS=Anser cygnoides OX=8845 PE=4 SV=1	24	9	10	9	487	55.7	7.94	6.13532e+07
A0A8B9B9C9	Moesin OS=Anser brachyrhynchus OX=132585 PE=4 SV=1	18	10	10	6	580	68.4	6.3	3.39633e+07
A0A8B9BWW4	PAT complex subunit CCDC47 OS=Anser brachyrhynchus OX=132585 GN=CCDC47 PE=3 SV=1	16	7	9	7	514	59.2	4.93	2.46508e+07
A0A8B9DBD6	Tubulin beta chain OS=Anser cygnoides OX=8845 PE=3 SV=1	24	8	10	1	378	42.4	4.96	2.01681e+06
A0A8B9B8H2	Metadherin OS=Anser brachyrhynchus OX=132585 PE=4 SV=1	13	7	7	7	593	63.4	6.28	58484462
A0A8B9CVB1	T-complex protein 1 subunit epsilon OS=Anser brachyrhynchus OX=132585 GN=CCT5 PE=3 SV=1	20	8	9	8	541	59.7	5.74	2.62271e+07
A0A8B9D7M8	Microsomal triglyceride transfer protein OS=Anser cygnoides OX=8845 PE=4 SV=1	9	7	10	7	893	100.1	8.56	4.62369e+07
A0A8B9CTM3	Aldehyde dehydrogenase domain-containing protein OS=Anser brachyrhynchus OX=132585 PE=3 SV=1	11	7	9	5	616	67.2	7.59	1.94729e+08
A0A8B9BW46	Junction plakoglobin OS=Anser brachyrhynchus OX=132585 GN=JUP PE=3 SV=1	16	9	9	5	744	81.8	6.14	9.42723e+06
E2D780	Long-chain-fatty-acid--CoA ligase OS=Anser cygnoides OX=8845 GN=ACSL1 PE=2 SV=1	15	9	10	8	698	78.5	7.96	7.96049e+07
A0A8B9E6P3	Basigin (Ok blood group) OS=Anser cygnoides OX=8845 PE=4 SV=1	5	2	5	2	369	41.4	6.01	2.25611e+07
A0A8B9BVJ1	Probable ATP-dependent RNA helicase DDX5 OS=Anser brachyrhynchus OX=132585 GN=DDX5 PE=3 SV=1	20	10	10	6	552	62.7	8.81	7.33947e+07
A0A8B9E6V9	Dolichyl-diphosphooligosaccharide--protein glycosyltransferase subunit 2 OS=Anser cygnoides OX=8845 PE=3 SV=1	10	5	5	5	666	72.6	6.39	52429668
A0A8B9EUR7	Chaperonin containing TCP1 subunit 6B OS=Anser cygnoides OX=8845 PE=3 SV=1	14	7	8	7	791	86.6	6.61	2.06271e+07
A0A8B9DE49	Staphylococcal nuclease and tudor domain containing 1 OS=Anser cygnoides OX=8845 PE=4 SV=1	12	7	8	7	761	84.2	9.38	3.35781e+07
A0A8B9EA38	Acetyltransferase component of pyruvate dehydrogenase complex OS=Anser cygnoides OX=8845 PE=3 SV=1	15	6	8	6	604	63.4	5.94	6.22876e+07
A0A8B9ED14	Cell adhesion molecule 1 OS=Anser cygnoides OX=8845 PE=3 SV=1	25	7	7	7	439	48.6	4.92	3.78953e+07
A0A8B9BLN3	Catenin delta 1 OS=Anser brachyrhynchus OX=132585 GN=CTNND1 PE=3 SV=1	10	8	8	8	933	103.9	6.74	25179487
A0A8B9BMK1	Dihydrolipoyllysine-residue succinyltransferase component of 2-oxoglutarate dehydrogenase complex, mitochondrial OS=Anser brachyrhynchus OX=132585 GN=DLST PE=3 SV=1	16	6	8	6	403	43.6	6.73	5.61648e+07
A0A8B9CGQ1	Extended synaptotagmin 2 OS=Anser brachyrhynchus OX=132585 GN=ESYT2 PE=3 SV=1	9	5	6	5	857	95.8	7.5	4.91574e+06
A0A8B9E7Y0	DNA topoisomerase I OS=Anser cygnoides OX=8845 PE=3 SV=1	16	10	11	10	733	86.5	9.32	2.33875e+07
A0A8B9BP89	T-complex protein 1 subunit gamma OS=Anser brachyrhynchus OX=132585 GN=CCT3 PE=3 SV=1	16	8	8	8	545	60.6	7.39	65967396
A0A8B9BU37	Aldehyde dehydrogenase 6 family member A1 OS=Anser brachyrhynchus OX=132585 GN=ALDH6A1 PE=3 SV=1	19	7	7	7	534	58	7.42	2.48914e+07
A0A8B9BJ73	4-aminobutyrate aminotransferase, mitochondrial OS=Anser brachyrhynchus OX=132585 GN=ABAT PE=3 SV=1	19	8	8	8	500	56.4	8.27	1.94361e+07
A0A8B9CQX2	Fumarate hydratase, mitochondrial OS=Anser brachyrhynchus OX=132585 GN=FH PE=3 SV=1	17	6	6	6	482	51.8	8.32	1.72785e+07
A0A8B9DG59	Myristoylated alanine rich protein kinase C substrate OS=Anser cygnoides OX=8845 PE=3 SV=1	30	6	6	6	283	27.7	4.39	10117230
A0A8B9CEN9	T-complex protein 1 subunit eta OS=Anser brachyrhynchus OX=132585 GN=CCT7 PE=3 SV=1	18	7	7	7	596	64.2	7.33	3.01768e+07
A0A8B9EGA6	Bifunctional purine biosynthesis protein ATIC OS=Anser cygnoides OX=8845 PE=3 SV=1	14	7	7	7	587	63.7	8.05	28739066
A0A8B9BSD9	Synaptotagmin binding cytoplasmic RNA interacting protein OS=Anser brachyrhynchus OX=132585 GN=SYNCRIP PE=4 SV=1	11	6	7	5	664	74.3	8.16	1.97352e+07
A0A8B9EW42	Adaptor related protein complex 2 subunit beta 1 OS=Anser cygnoides OX=8845 PE=3 SV=1	8	7	8	7	1021	113.3	5.69	1.97671e+07
A0A8B9BD00	Golgi apparatus protein 1 OS=Anser brachyrhynchus OX=132585 GN=GLG1 PE=4 SV=1	8	8	8	8	1142	129.2	6.81	1.66586e+07
A0A8B9I5M1	Glucose-6-phosphate isomerase OS=Anser brachyrhynchus OX=132585 GN=GPI PE=3 SV=1	12	6	7	6	553	62.1	7.74	53785898
A0A8B9BED8	Septin OS=Anser brachyrhynchus OX=132585 GN=SEPTIN6 PE=3 SV=1	23	7	8	6	426	48.6	6.99	2.38505e+07
A0A8B9DP30	Serine hydroxymethyltransferase OS=Anser cygnoides OX=8845 PE=3 SV=1	8	3	4	3	501	54.9	8.46	2.75414e+07
A0A8B9BGM7	T-complex protein 1 subunit theta OS=Anser brachyrhynchus OX=132585 GN=CCT8 PE=3 SV=1	15	8	8	8	553	60.1	5.68	4.47725e+07
A0A8B9CWM9	Coronin OS=Anser brachyrhynchus OX=132585 GN=CORO1C PE=3 SV=1	17	7	7	7	499	56.1	7.3	2.49734e+07
A0A8B9EWR9	Lamin A/C OS=Anser cygnoides OX=8845 PE=3 SV=1	9	8	9	6	653	73.3	6.98	4.14521e+07
A0A8B9CDM1	Terpene cyclase/mutase family member OS=Anser brachyrhynchus OX=132585 GN=LSS PE=3 SV=1	11	6	7	6	652	74	6.11	3.40234e+07
A0A8B9EGL7	AP-2 complex subunit alpha OS=Anser cygnoides OX=8845 PE=3 SV=1	13	8	8	8	960	106.5	6.32	1.08692e+07
A0A8B9BG10	Ezrin OS=Anser brachyrhynchus OX=132585 GN=EZR PE=4 SV=1	15	8	8	4	588	69.7	6.1	7.96392e+06
A0A8B9BXZ8	Heterochromatin protein 1 binding protein 3 OS=Anser brachyrhynchus OX=132585 GN=HP1BP3 PE=4 SV=1	15	8	8	8	559	61.6	9.48	2.78946e+07
A0A8B9ETV7	Rab GDP dissociation inhibitor OS=Anser cygnoides OX=8845 PE=3 SV=1	15	5	5	5	517	58.6	7.85	1.15552e+07
A0A8B9BCU4	DnaJ heat shock protein family (Hsp40) member C11 OS=Anser brachyrhynchus OX=132585 GN=DNAJC11 PE=4 SV=1	16	9	9	9	524	59	8.48	6.69849e+07
A0A8B9DQ16	SAC1 like phosphatidylinositide phosphatase OS=Anser cygnoides OX=8845 PE=4 SV=1	14	8	8	8	586	66.8	8.25	2.06231e+07
A0A8B9IDH0	Mitochondrial Rho GTPase OS=Anser brachyrhynchus OX=132585 GN=WDR90 PE=3 SV=1	12	6	6	4	662	72.5	5.4	9.60598e+06
A0A8B9DN70	Vacuolar protein sorting-associated protein 35 OS=Anser cygnoides OX=8845 PE=3 SV=1	9	5	7	5	767	88.4	5.67	9.28247e+06
A0A8B9BTZ8	Ribosomal protein L4 OS=Anser brachyrhynchus OX=132585 GN=RPL4 PE=3 SV=1	21	6	6	6	391	44.1	11.02	2.2865e+07
A0A8B9ICB2	Lectin, mannose binding 1 OS=Anser brachyrhynchus OX=132585 GN=LMAN1 PE=4 SV=1	11	4	6	4	605	67.3	9.48	1.62302e+07
A0A8B9C1I6	Mitochondrial Rho GTPase OS=Anser brachyrhynchus OX=132585 GN=RHOT1 PE=3 SV=1	12	6	7	4	615	70.3	6.7	8.99172e+06
A0A8B9ILA7	Aldehyde dehydrogenase 9 family member A1 OS=Anser cygnoides OX=8845 PE=3 SV=1	13	8	9	8	518	56.3	7.64	95052431
A0A8B9C7A0	Solute carrier family 16 member 1 OS=Anser brachyrhynchus OX=132585 GN=SLC16A1 PE=3 SV=1	7	4	5	4	499	54.1	8.19	10032330
A0A8B9BM86	Leucine rich pentatricopeptide repeat containing OS=Anser brachyrhynchus OX=132585 GN=LRPPRC PE=4 SV=1	7	7	7	7	1230	139.1	6.27	37465096
A0A8B9EM78	Ubiquinol-cytochrome c reductase core protein 1 OS=Anser cygnoides OX=8845 PE=4 SV=1	11	6	8	6	477	52.7	6.83	33201715
A0A8B9I3Q4	Y-box binding protein 1 OS=Anser brachyrhynchus OX=132585 GN=YBX1 PE=4 SV=1	22	4	4	4	302	33.5	9.86	8.52371e+06
A0A8B9EPF5	IF rod domain-containing protein OS=Anser cygnoides OX=8845 PE=3 SV=1	18	6	7	1	334	35.2	5.39	76527366
A0A8B9IDB9	Solute carrier family 25 member 12 OS=Anser brachyrhynchus OX=132585 GN=SLC25A12 PE=3 SV=1	8	4	5	1	616	67.9	8.46
A0A8B9CU16	RRM domain-containing protein OS=Anser brachyrhynchus OX=132585 PE=4 SV=1	12	6	6	6	650	69.7	9.51	2.5037e+07
A0A8B9E6J6	RB binding protein 4, chromatin remodeling factor OS=Anser cygnoides OX=8845 PE=4 SV=1	16	6	6	6	416	46.7	5	1.75857e+07
E3UBT9	ATP-citrate synthase OS=Anser anser anser OX=8844 GN=ACLY PE=2 SV=1	8	7	7	7	1091	119.9	7.72	1.27904e+07
A0A8B9EC18	Heterogeneous nuclear ribonucleoprotein A2/B1 OS=Anser cygnoides OX=8845 PE=4 SV=1	10	2	4	2	345	36.4	8.65	6.39256e+06
A0A8B9BKA6	protein disulfide-isomerase OS=Anser brachyrhynchus OX=132585 GN=TXNDC5 PE=3 SV=1	15	6	8	6	409	46.2	6.58	8.82999e+07
A0A8B9BED7	ADP/ATP translocase OS=Anser brachyrhynchus OX=132585 GN=SLC25A5 PE=3 SV=1	21	7	7	7	374	40.4	10.11	3.32451e+07
A0A8B9EJW0	Fas associated factor family member 2 OS=Anser cygnoides OX=8845 PE=4 SV=1	13	5	6	5	445	52.7	5.69	32584257
A0A8B9CQM5	Ubiquitin carboxyl-terminal hydrolase OS=Anser brachyrhynchus OX=132585 GN=USP14 PE=3 SV=1	12	6	6	6	483	54.8	5.47	1.29803e+07
A0A8B9CVU4	Peptidase, mitochondrial processing alpha subunit OS=Anser brachyrhynchus OX=132585 GN=PMPCA PE=3 SV=1	12	5	5	5	521	57.5	7.71	1.65556e+07
A0A8B9DZQ3	SRP receptor subunit alpha OS=Anser cygnoides OX=8845 PE=3 SV=1	8	5	6	5	798	86.6	9.35	1.928e+07
A0A8B9BWG1	peptidylprolyl isomerase OS=Anser brachyrhynchus OX=132585 GN=FKBP10 PE=4 SV=1	12	6	7	6	564	62.4	5.38	4.4237e+07
T1RRS6	Long-chain-fatty-acid--CoA ligase OS=Anser cygnoides OX=8845 PE=2 SV=1	8	6	6	5	686	76	7.88	3.14271e+07
A0A8B9BM69	ATP binding cassette subfamily D member 3 OS=Anser brachyrhynchus OX=132585 GN=ABCD3 PE=3 SV=1	10	4	4	4	630	72.6	9.2	6.68136e+06
A0A8B9E6S3	T-complex protein 1 subunit beta OS=Anser cygnoides OX=8845 PE=3 SV=1	11	5	5	5	535	57.4	6.28	2.29161e+07
A0A8B9EFA2	carnitine O-palmitoyltransferase OS=Anser cygnoides OX=8845 PE=3 SV=1	10	8	8	7	770	88.1	8.6	2.43917e+07
A0A8B9C749	Dehydrogenase/reductase 7 OS=Anser brachyrhynchus OX=132585 GN=DHRS7 PE=3 SV=1	22	5	5	5	339	37.9	9.09	3.901e+06
A0A8B9DU60	Keratin 12 OS=Anser cygnoides OX=8845 PE=4 SV=1	7	5	6	3	409	44.3	4.88	87519714
A0A8B9CXL3	Eukaryotic peptide chain release factor subunit 1 OS=Anser brachyrhynchus OX=132585 GN=ETF1 PE=3 SV=1	12	4	5	4	404	45.4	5.57	7.03809e+06
A0A8B9BCU2	YME1 like 1 ATPase OS=Anser brachyrhynchus OX=132585 GN=YME1L1 PE=3 SV=1	6	4	5	4	722	80.8	8.47	1.60176e+07
A0A8B9I4V7	Serine and arginine rich splicing factor 6 OS=Anser brachyrhynchus OX=132585 GN=SRSF6 PE=4 SV=1	18	7	7	6	348	40.1	11.5	2.96697e+07
A0A8B9BW93	RuvB-like helicase OS=Anser brachyrhynchus OX=132585 GN=RUVBL1 PE=3 SV=1	16	4	5	4	456	50.2	6.42	2.44411e+06
A0A8B9CTQ8	procollagen-proline 3-dioxygenase OS=Anser brachyrhynchus OX=132585 GN=P3H1 PE=3 SV=1	8	4	4	4	731	81.5	5.82	1.1152e+07
A0A8B9I8D3	Multifunctional fusion protein OS=Anser brachyrhynchus OX=132585 GN=ALDH4A1 PE=3 SV=1	9	4	5	4	546	59.8	7.39	22794665
A0A8B9IAK7	Glycerol-3-phosphate dehydrogenase OS=Anser brachyrhynchus OX=132585 GN=GPD2 PE=3 SV=1	6	3	4	3	704	78.3	6.51	7.22691e+06
A0A8B9D3N5	Syntaxin binding protein 1 OS=Anser brachyrhynchus OX=132585 GN=STXBP1 PE=3 SV=1	12	5	5	5	589	67.2	6.68	1.45827e+07
A0A8B9ETR5	Glycine--tRNA ligase OS=Anser cygnoides OX=8845 PE=3 SV=1	8	5	5	5	675	76.4	7.65	1.10375e+07
A0A8B9BLA7	Tyrosine-protein kinase OS=Anser brachyrhynchus OX=132585 GN=LYN PE=3 SV=1	11	5	6	5	513	58.8	7.47	7.58807e+06
A0A8B9CWS7	SAMM50 sorting and assembly machinery component OS=Anser brachyrhynchus OX=132585 GN=SAMM50 PE=3 SV=1	12	6	6	6	469	52.4	6.64	42039339
A0A8B9BZS0	Sodium/potassium-transporting ATPase subunit alpha OS=Anser brachyrhynchus OX=132585 GN=ATP1A1 PE=3 SV=1	5	4	4	4	1028	113.4	5.73	8076030
A0A8B9CIP0	T-complex protein 1 subunit alpha OS=Anser brachyrhynchus OX=132585 GN=TCP1 PE=3 SV=1	9	3	3	3	558	60.4	5.88	5.05381e+06
A0A8B9EMN5	Propionyl-CoA carboxylase alpha chain, mitochondrial OS=Anser cygnoides OX=8845 PE=4 SV=1	8	5	5	5	714	78.8	7.96	1.69658e+07
A0A8B9EAT5	Heterogeneous nuclear ribonucleoprotein M OS=Anser cygnoides OX=8845 PE=4 SV=1	8	4	4	4	697	75.5	8.59	1.65591e+07
A0A8B9BMY8	Aminopeptidase OS=Anser brachyrhynchus OX=132585 GN=NPEPPS PE=3 SV=1	9	8	8	8	825	93.1	5.24	3.76473e+07
A0A8B9E1N4	Aldehyde dehydrogenase OS=Anser cygnoides OX=8845 PE=3 SV=1	8	4	6	4	518	56.9	8.22	2.52017e+07
A0A8B9ETJ2	Vitronectin OS=Anser cygnoides OX=8845 PE=4 SV=1	8	3	4	3	512	56.6	5.58	1.6827e+07
A0A8B9D1B9	Small RNA binding exonuclease protection factor La OS=Anser brachyrhynchus OX=132585 GN=SSB PE=4 SV=1	14	5	5	5	404	46.5	7.03	9.6496e+06
A0A8B9CIX2	Catalase OS=Anser brachyrhynchus OX=132585 GN=CAT PE=3 SV=1	12	6	6	6	528	59.9	7.81	4.75613e+07
A0A8B9EKU6	Coatomer subunit gamma OS=Anser cygnoides OX=8845 PE=3 SV=1	5	3	3	2	975	107.9	5.85	1.3928e+06
A0A8B9IQ37	Importin 5 OS=Anser cygnoides OX=8845 PE=4 SV=1	5	4	5	4	1069	120.3	4.96	2.81664e+06
A0A8B9C299	Aspartate beta-hydroxylase OS=Anser brachyrhynchus OX=132585 GN=ASPH PE=3 SV=1	3	2	3	2	942	104.8	5.2	4.16866e+07
A0A8B9I416	Tyrosine-protein phosphatase non-receptor type OS=Anser brachyrhynchus OX=132585 GN=PTPN2 PE=3 SV=1	11	3	3	3	420	48.9	8.81	1.9528e+06
A0A8B9DNQ2	phosphoenolpyruvate carboxykinase (GTP) OS=Anser cygnoides OX=8845 PE=3 SV=1	6	3	5	3	464	51.8	9.23	4.39268e+07
A0A8B9DHJ6	Nucleosome assembly protein 1 like 1 OS=Anser cygnoides OX=8845 PE=3 SV=1	13	4	4	4	394	45.5	4.45	1.09866e+07
A0A8B9CDU9	Keratin 18 OS=Anser brachyrhynchus OX=132585 GN=KRT18 PE=3 SV=1	9	6	7	5	492	53.6	5.77	1.29149e+08
A0A8B9EPY1	Tyrosine-protein phosphatase non-receptor type OS=Anser cygnoides OX=8845 PE=3 SV=1	11	3	3	3	435	50.5	5.88	8.91866e+06
A0A8B9BWD0	formate--tetrahydrofolate ligase OS=Anser brachyrhynchus OX=132585 GN=MTHFD1L PE=3 SV=1	5	4	4	4	848	91.7	7.09	8.71091e+06
A0A8B9CS19	Mitofusin 2 OS=Anser brachyrhynchus OX=132585 GN=MFN2 PE=4 SV=1	7	5	5	5	759	86.4	6.74	2.04258e+07
A0A8B9ERJ2	RNA helicase OS=Anser cygnoides OX=8845 PE=3 SV=1	7	5	5	1	709	79.1	8.69	1.54728e+06
A0A8B9EMN8	IF rod domain-containing protein OS=Anser cygnoides OX=8845 PE=3 SV=1	8	6	6	0	581	63.3	8.73	7.74638e+06
A0A8B9C4R6	Stromal interaction molecule 1 OS=Anser brachyrhynchus OX=132585 GN=STIM1 PE=4 SV=1	5	3	4	3	649	73.4	6.9	1.31889e+07
A0A8B9CPJ0	L-lactate dehydrogenase OS=Anser brachyrhynchus OX=132585 GN=LDHB PE=3 SV=1	6	1	2	1	333	36.3	7.42	1.45992e+06
A0A8B9IGD6	Tyrosine-protein kinase OS=Anser cygnoides OX=8845 PE=3 SV=1	6	4	4	4	686	76	8.9	1.58623e+07
A0A8B9DNS4	Lamin B1 OS=Anser cygnoides OX=8845 PE=3 SV=1	7	5	5	3	585	66.3	5.11	11932863
A0A286S2S3	Flavin-containing monooxygenase OS=Anser cygnoides domesticus OX=381198 GN=FMO3 PE=2 SV=1	9	3	3	3	532	60.6	7.61	77901988
A0A8B9E1X7	Acyl-CoA dehydrogenase family member 9 OS=Anser cygnoides OX=8845 PE=3 SV=1	9	3	3	3	513	56.5	7.84	1.66883e+07
A0A8B9BBG7	Serine palmitoyltransferase long chain base subunit 2 OS=Anser brachyrhynchus OX=132585 GN=SPTLC2 PE=3 SV=1	12	4	4	4	556	62.1	8.51	6.85945e+06
A0A8B9EKM5	Proteasome 26S subunit, ATPase 4 OS=Anser cygnoides OX=8845 PE=4 SV=1	7	2	3	2	519	56.3	7.71
A0A8B9EPS8	Hydroxymethylglutaryl-CoA synthase OS=Anser cygnoides OX=8845 PE=3 SV=1	8	5	5	5	570	62.8	6.48	22999695
A0A8B9BJM4	IF rod domain-containing protein OS=Anser brachyrhynchus OX=132585 PE=3 SV=1	7	5	5	0	514	56.4	8.35
A0A8B9E6N3	BOS complex subunit NCLN OS=Anser cygnoides OX=8845 PE=3 SV=1	7	4	4	4	577	64.6	6.07	31362091
A0A8B9D290	G3BP stress granule assembly factor 1 OS=Anser cygnoides OX=8845 PE=4 SV=1	13	4	5	4	446	49.8	5.01	8.61458e+06
A0A8B9DGW3	NOP58 ribonucleoprotein OS=Anser cygnoides OX=8845 PE=3 SV=1	10	4	4	4	539	60.3	8.4	6249510
A0A8B9BC73	Hydroxysteroid 17-beta dehydrogenase 4 OS=Anser brachyrhynchus OX=132585 GN=HSD17B4 PE=4 SV=1	7	4	4	4	727	79	7.87	1.04452e+07
A0A8B9BEK1	Elongation factor G, mitochondrial OS=Anser brachyrhynchus OX=132585 GN=GFM1 PE=3 SV=1	5	4	4	4	840	92.8	8.16	2.79974e+07
A0A8B9D0I1	Sphingosine-1-phosphate lyase 1 OS=Anser brachyrhynchus OX=132585 GN=SGPL1 PE=3 SV=1	7	3	3	3	515	57	8.46	9.40997e+06
A0A8B9CPQ8	Protein O-glucosyltransferase 2 OS=Anser brachyrhynchus OX=132585 GN=POGLUT2 PE=3 SV=1	8	4	4	4	500	57.6	7.88	8.61855e+06
A0A8B9IPB6	serine--tRNA ligase OS=Anser cygnoides OX=8845 PE=4 SV=1	8	3	3	3	474	53.8	6.7	585352
A0A8B9CY02	Electron transfer flavoprotein-ubiquinone oxidoreductase OS=Anser brachyrhynchus OX=132585 GN=ETFDH PE=4 SV=1	7	3	3	3	616	68.3	8.22	4690436
A0A8B9EIY4	NOP56 ribonucleoprotein OS=Anser cygnoides OX=8845 PE=3 SV=1	7	3	3	3	485	52.3	9.6	1.33776e+07
A0A8B9CY59	asparagine--tRNA ligase OS=Anser brachyrhynchus OX=132585 GN=NARS1 PE=4 SV=1	7	3	3	3	559	64.1	6.01	1.7682e+06
A0A8B9EH61	Sec1 family domain containing 1 OS=Anser cygnoides OX=8845 PE=3 SV=1	8	3	3	3	632	71.4	6.19	6939832
A0A8B9E525	Epoxide hydrolase 1 OS=Anser cygnoides OX=8845 PE=3 SV=1	6	3	4	3	523	60	8.66	37451916
A0A8B9CGH2	DnaJ heat shock protein family (Hsp40) member C3 OS=Anser brachyrhynchus OX=132585 GN=DNAJC3 PE=4 SV=1	6	3	3	3	566	63.8	7.65	4.28e+06
A0A8B9BVM3	Double-stranded RNA-binding protein Staufen homolog 2 OS=Anser brachyrhynchus OX=132585 GN=STAU2 PE=4 SV=1	4	2	2	2	680	74	9.29
A0A8B9C587	Adenylyl cyclase-associated protein OS=Anser brachyrhynchus OX=132585 GN=CAP1 PE=3 SV=1	8	3	3	3	479	51.9	8.41	7.04107e+06
A0A8B9BBA7	26S proteasome non-ATPase regulatory subunit 2 OS=Anser brachyrhynchus OX=132585 GN=PSMD2 PE=3 SV=1	4	3	4	3	942	103.5	5.94	2.36901e+06
A0A8B9IK30	Histone H3 OS=Anser cygnoides OX=8845 PE=3 SV=1	24	1	2	1	136	15.4	11.27
A0A8B9ICH1	Propionyl-CoA carboxylase subunit beta OS=Anser brachyrhynchus OX=132585 GN=PCCB PE=4 SV=1	7	3	3	3	513	55.4	7.44	3.84061e+06
A0A8B9EEI6	Stromal interaction molecule 2 OS=Anser cygnoides OX=8845 PE=4 SV=1	3	1	2	1	680	77.5	6.87	1.32101e+06
A0A8B9E163	Peroxisomal membrane protein PEX14 OS=Anser cygnoides OX=8845 PE=3 SV=1	9	4	4	4	522	56.8	8.54	27381158
A0A8B9ELN7	Inosine-5'-monophosphate dehydrogenase OS=Anser cygnoides OX=8845 GN=IMPDH PE=3 SV=1	6	1	2	1	518	55.5	8.48
A0A7L9VVD9	Transferrin receptor protein 1 OS=Anser sp. OX=8847 PE=2 SV=1	5	4	4	4	776	86.3	5.94	3.91595e+07
A0A8B9E2R4	DnaJ homolog subfamily C member 10 OS=Anser cygnoides OX=8845 PE=4 SV=1	6	4	4	4	796	91.4	7.06	3.87568e+06
A0A8B9E9G5	Proteasome subunit alpha type OS=Anser cygnoides OX=8845 PE=3 SV=1	12	1	2	1	261	29.5	7.33	503463
A0A8B9DTT5	IF rod domain-containing protein OS=Anser cygnoides OX=8845 PE=3 SV=1	7	3	4	2	401	45	4.89	1.03459e+07
A0A8B9DPH0	enoyl-CoA hydratase OS=Anser cygnoides OX=8845 PE=3 SV=1	5	3	3	3	754	82	9.01	9.43602e+06
A0A8B9IPT7	Carnitine palmitoyltransferase 2 OS=Anser cygnoides OX=8845 PE=4 SV=1	10	2	3	2	260	30.5	9.63	1.02715e+07
A0A8B9CGE7	Pitrilysin metalloproteinase 1 OS=Anser brachyrhynchus OX=132585 GN=PITRM1 PE=4 SV=1	3	4	5	4	1033	117	7.25	1.01347e+07
A0A8B9I4D2	CP2CL protein OS=Anser brachyrhynchus OX=132585 PE=3 SV=1	6	3	3	2	494	55.7	7.44	6.00162e+06
A0A8B9ESG5	Regulator of chromosome condensation 2 OS=Anser cygnoides OX=8845 PE=4 SV=1	10	4	4	4	414	44.7	8.25	9.43426e+06
A0A8B9I7B7	Thymopoietin OS=Anser brachyrhynchus OX=132585 PE=3 SV=1	6	2	2	2	447	50.1	8.9	8.91751e+06
A0A8B9BGH0	peptidylprolyl isomerase OS=Anser brachyrhynchus OX=132585 GN=FKBP9 PE=4 SV=1	6	4	4	4	688	75.7	5.58	2.0005e+07
A0A8B9DY72	histidine--tRNA ligase OS=Anser cygnoides OX=8845 PE=3 SV=1	9	5	5	5	481	53.9	7.64	3.55124e+07
A0A8B9BPX3	Lysine--tRNA ligase OS=Anser brachyrhynchus OX=132585 GN=KARS1 PE=3 SV=1	6	4	4	4	590	67.8	6.28	1.10065e+07
A0A8B9BA73	Transforming growth factor beta regulator 4 OS=Anser brachyrhynchus OX=132585 GN=TBRG4 PE=4 SV=1	5	3	3	3	648	71.2	8.87	20113788
A0A8B9CDR2	Vacuolar proton pump subunit B OS=Anser brachyrhynchus OX=132585 GN=ATP6V1B2 PE=3 SV=1	7	2	2	2	506	55.8	5.69
A0A8B9E2S8	Heat shock protein family A (Hsp70) member 4 like OS=Anser cygnoides OX=8845 PE=3 SV=1	5	3	3	3	855	96.4	5.71	45806815
A0A8B9CRR6	Tyrosine--tRNA ligase OS=Anser brachyrhynchus OX=132585 GN=YARS1 PE=3 SV=1	7	4	4	4	535	59.9	6.76	8.20114e+06
A0A8B9BCT9	Eukaryotic translation initiation factor 3 subunit L OS=Anser brachyrhynchus OX=132585 GN=EIF3L PE=3 SV=1	4	2	2	2	564	66.6	6.34	4.07195e+06
A0A8B9BR98	Aspartate--tRNA ligase, cytoplasmic OS=Anser brachyrhynchus OX=132585 GN=DARS1 PE=3 SV=1	11	4	4	4	469	53.4	6.49	21798224
A0A8B9EDG4	Actinin alpha 4 OS=Anser cygnoides OX=8845 PE=3 SV=1	4	3	3	3	919	104.9	5.72	3.58521e+06
A0A8B9CZ50	Exportin 1 OS=Anser brachyrhynchus OX=132585 GN=XPO1 PE=3 SV=1	3	4	4	4	1029	118.4	6.19	1.18928e+06
A0A8B9DUZ8	Polyribonucleotide nucleotidyltransferase 1 OS=Anser cygnoides OX=8845 PE=4 SV=1	4	3	3	3	788	85.8	8.7	1.06394e+07
A0A8B9D146	Endoplasmic reticulum oxidoreductase 1 alpha OS=Anser cygnoides OX=8845 PE=3 SV=1	8	3	3	3	435	50.5	7.56	8.5415e+06
A0A8B9E157	Pentacotripeptide-repeat region of PRORP domain-containing protein OS=Anser cygnoides OX=8845 PE=4 SV=1	4	2	2	2	520	58.4	9.07	307508
A0A8B9C560	BRO1 domain-containing protein OS=Anser brachyrhynchus OX=132585 PE=4 SV=1	4	4	4	4	870	96	6.4	28706724
A0A8B9BNY9	Calumenin OS=Anser brachyrhynchus OX=132585 GN=CALU PE=4 SV=1	8	2	2	2	315	36.9	4.59	1161821
A0A8B9CK43	GTP-binding nuclear protein Ran OS=Anser brachyrhynchus OX=132585 GN=RAN PE=3 SV=1	9	1	1	1	216	24.4	7.88	2.01021e+06
A0A8B9CHI6	Septin OS=Anser brachyrhynchus OX=132585 PE=3 SV=1	9	3	4	2	369	43.7	6.61	5798402
A0A8B9DDA5	Solute carrier family 30 member 1 OS=Anser cygnoides OX=8845 PE=3 SV=1	6	2	2	2	520	56.6	6.73	6.66791e+06
A0A8B9E438	Alkylglycerone-phosphate synthase OS=Anser cygnoides OX=8845 PE=3 SV=1	6	3	3	3	582	65.6	7.06	4.77222e+06
A0A8B9CJZ3	Histone H3 OS=Anser brachyrhynchus OX=132585 GN=H3-5 PE=3 SV=1	24	1	1	1	136	15.3	11.27
A0A8B9C0Q8	UDP-glucose 6-dehydrogenase OS=Anser brachyrhynchus OX=132585 GN=UGDH PE=3 SV=1	4	2	2	2	494	55	7.27
A0A8B9BBL0	Mitochondrial poly(A) polymerase OS=Anser brachyrhynchus OX=132585 GN=MTPAP PE=4 SV=1	6	4	4	4	558	63.1	9.06	6.29579e+06
A0A8B9I895	Uncharacterized protein OS=Anser brachyrhynchus OX=132585 PE=4 SV=1	5	3	3	3	644	69.5	6.54	7.41618e+06
A0A8B9EH36	AP-1 complex subunit gamma OS=Anser cygnoides OX=8845 PE=3 SV=1	3	3	3	3	860	95.7	6.96	6.38065e+06
A0A8B9DF65	UDP-glucuronosyltransferase OS=Anser cygnoides OX=8845 PE=3 SV=1	4	2	3	2	532	60.1	7.56	3.10386e+07
A0A8B9D802	Thioredoxin related transmembrane protein 3 OS=Anser cygnoides OX=8845 PE=4 SV=1	5	3	3	3	584	64.5	5.63	2.91755e+07
A0A8B9C8C5	40S ribosomal protein S3a OS=Anser brachyrhynchus OX=132585 GN=RPS3A PE=3 SV=1	6	1	1	1	264	29.8	9.72	988037
A0A8B9DDE0	SEL1L adaptor subunit of ERAD E3 ubiquitin ligase OS=Anser cygnoides OX=8845 PE=4 SV=1	4	3	3	3	695	77.9	6.29	7.64917e+06
A0A8B9BEV6	Eukaryotic translation initiation factor 3 subunit D OS=Anser brachyrhynchus OX=132585 GN=EIF3D PE=3 SV=1	4	2	2	2	546	63.6	7.03	5.20459e+06
A0A8B9DBT2	Cytosol aminopeptidase OS=Anser cygnoides OX=8845 PE=3 SV=1	5	2	2	2	511	54.3	6.93	3.00359e+06
A0A8B9D0G0	Eukaryotic translation initiation factor 4 gamma 2 OS=Anser brachyrhynchus OX=132585 GN=EIF4G2 PE=3 SV=1	3	3	4	3	895	101	7.44	2399320
A0A8B9INA9	Methylmalonyl-CoA mutase, mitochondrial OS=Anser cygnoides OX=8845 PE=3 SV=1	4	3	3	3	748	82.7	6.73	9226455
A0A8B9C6X9	ER membrane protein complex subunit 1 OS=Anser brachyrhynchus OX=132585 GN=EMC1 PE=4 SV=1	3	2	2	2	865	96.3	8.53	1.66546e+06
A0A8B9BAN2	Phosphodiesterase OS=Anser brachyrhynchus OX=132585 GN=PDE8A PE=3 SV=1	3	2	2	2	773	87.6	6.37	1.22785e+06
A0A8B9DAE4	Small nuclear ribonucleoprotein E OS=Anser cygnoides OX=8845 PE=3 SV=1	23	1	1	1	109	12.6	8.75
A0A8B9CYH9	24-dehydrocholesterol reductase OS=Anser brachyrhynchus OX=132585 GN=DHCR24 PE=4 SV=1	5	3	3	3	565	64.8	9.41	7.49356e+07
A0A8B9CCZ4	RNA helicase OS=Anser brachyrhynchus OX=132585 GN=DDX6 PE=3 SV=1	8	2	2	2	449	50.5	8.68	7454484
A0A8B9BIE8	procollagen-lysine 5-dioxygenase OS=Anser brachyrhynchus OX=132585 GN=PLOD2 PE=4 SV=1	3	2	2	2	737	84.5	6.95	1.89225e+06
A0A8B9EFI2	Coatomer subunit delta OS=Anser cygnoides OX=8845 PE=3 SV=1	6	3	3	3	487	54.7	5.83	1.07195e+07
A0A8B9DB95	ENAH actin regulator OS=Anser cygnoides OX=8845 PE=3 SV=1	3	2	2	2	765	82.6	7.97	5.75851e+06
A0A8B9DXD1	arginine--tRNA ligase OS=Anser cygnoides OX=8845 PE=3 SV=1	2	1	1	1	611	68.4	8.63
A0A8B9BWI9	40S ribosomal protein S23 OS=Anser brachyrhynchus OX=132585 PE=3 SV=1	18	1	1	1	148	16.1	10.39	964871
A0A8B9BBD7	TBC1 domain family member 15 OS=Anser brachyrhynchus OX=132585 GN=TBC1D15 PE=4 SV=1	4	2	2	2	668	77	5.24	2.35677e+06
A0A8B9DJV2	SH3 domain-containing protein OS=Anser cygnoides OX=8845 PE=4 SV=1	2	2	2	2	1374	155.5	4.81	453384
A0A8B9EEF9	THO complex 5 OS=Anser cygnoides OX=8845 PE=3 SV=1	3	2	2	2	641	73.8	7.88	1.99635e+06
A0A8B9BB93	FACT complex subunit SSRP1 OS=Anser brachyrhynchus OX=132585 GN=SSRP1 PE=3 SV=1	3	2	2	2	706	80	6.64	4.00184e+06
A0A8B9EGV6	D-3-phosphoglycerate dehydrogenase OS=Anser cygnoides OX=8845 PE=3 SV=1	5	2	2	2	604	63	8.37	3.07162e+06
A0A8B9BJM0	Sphingomyelin phosphodiesterase 4 OS=Anser brachyrhynchus OX=132585 GN=SMPD4 PE=4 SV=1	3	3	3	3	805	92.4	8.22	7.33878e+06
A0A8B9D6M3	Heterogeneous nuclear ribonucleoprotein R OS=Anser cygnoides OX=8845 PE=4 SV=1	6	3	3	2	626	69.8	8.43	938656
A0A8B9DTP8	Tyrosine-protein phosphatase non-receptor type OS=Anser cygnoides OX=8845 PE=3 SV=1	4	2	2	2	614	70.4	7.31	2.75344e+06
A0A8B9EDX3	Integrin beta OS=Anser cygnoides OX=8845 PE=3 SV=1	2	2	2	2	828	91.7	5.39	3.57234e+06
A0A8B9BER5	Translocase of outer mitochondrial membrane 20 OS=Anser brachyrhynchus OX=132585 GN=TOMM20 PE=3 SV=1	15	1	1	1	135	15.1	8.53
A0A8B9C9L3	Succinate-semialdehyde dehydrogenase, mitochondrial OS=Anser brachyrhynchus OX=132585 GN=ALDH5A1 PE=4 SV=1	3	2	2	2	636	67.3	9.86	5635996
A0A8B9DB64	Prolyl endopeptidase OS=Anser cygnoides OX=8845 PE=3 SV=1	3	2	2	2	775	87.1	6.65	1.83983e+06
A0A8B9BEC0	Amino acid transporter OS=Anser brachyrhynchus OX=132585 GN=SLC1A4 PE=3 SV=1	4	2	2	2	533	55.7	5.78	2.3041e+06
A0A8B9BYG9	Membrane palmitoylated protein 6 OS=Anser brachyrhynchus OX=132585 GN=PALS2 PE=3 SV=1	5	2	2	2	540	61.1	6.29	7.42988e+06
T2HRF4	40S ribosomal protein S6 (Fragment) OS=Anser cygnoides OX=8845 GN=RPS6 PE=2 SV=1	9	1	1	1	180	20.7	10.92
A0A8B9DVG9	Desmoglein 2 OS=Anser cygnoides OX=8845 PE=4 SV=1	1	2	2	2	1333	142.7	5.99	4104590
A0A8B9CC79	ATP binding cassette subfamily E member 1 OS=Anser brachyrhynchus OX=132585 GN=ABCE1 PE=4 SV=1	4	2	2	2	599	67.3	8.27	4.86699e+06
A0A8B9CXZ3	Exportin-2 OS=Anser brachyrhynchus OX=132585 GN=CSE1L PE=3 SV=1	2	1	1	1	971	110.3	5.67
A0A8B9E0I6	Hydroxyacyl-CoA dehydrogenase trifunctional multienzyme complex subunit beta OS=Anser cygnoides OX=8845 PE=3 SV=1	7	3	3	3	474	50.7	9.32	7.37564e+06
A0A8B9BPV7	Coatomer subunit gamma OS=Anser brachyrhynchus OX=132585 GN=COPG2 PE=3 SV=1	3	2	2	1	871	97.4	5.74
Q1ZYW4	Ubiquitin C II OS=Anser anser OX=8843 PE=2 SV=1	20	2	3	2	271	30.4	6.84	4260818
A0A8B9E0V0	YTH domain-containing family protein OS=Anser cygnoides OX=8845 PE=3 SV=1	5	2	2	2	578	62.8	8.79
A0A8B9CU56	Leucine rich repeat containing 8 VRAC subunit A OS=Anser brachyrhynchus OX=132585 GN=LRRC8A PE=3 SV=1	4	3	3	3	810	94.3	8.03	1549696
A0A8B9CJW4	Apoptosis inhibitor 5 OS=Anser brachyrhynchus OX=132585 GN=API5 PE=3 SV=1	4	2	2	2	523	58.6	7.39	8.60973e+06
A0A8B9EMY9	Ribosomal protein S5 OS=Anser cygnoides OX=8845 PE=3 SV=1	11	1	1	1	182	20.3	9.48
A0A8B9C0Y4	Translocation protein SEC62 OS=Anser brachyrhynchus OX=132585 GN=SEC62 PE=3 SV=1	4	2	2	2	388	45	6.96	12510277
A0A8B9DML9	G1 to S phase transition 1 OS=Anser cygnoides OX=8845 PE=3 SV=1	4	1	1	1	618	67.3	5.14	567903
A0A8B9CBY6	Serine and arginine rich splicing factor 5 OS=Anser brachyrhynchus OX=132585 GN=SRSF5 PE=4 SV=1	8	2	2	1	266	30.5	11.5	1.94307e+06
A0A8B9E076	DnaJ heat shock protein family (Hsp40) member C1 OS=Anser cygnoides OX=8845 PE=4 SV=1	5	3	3	3	553	64.4	8.79	1.01399e+07
A0A8B9C5R0	Endoplasmic reticulum oxidoreductase 1 beta OS=Anser brachyrhynchus OX=132585 GN=ERO1B PE=3 SV=1	4	2	2	2	463	52.6	7.96	16096882
A0A8B9C9E8	Dehydrogenase E1 and transketolase domain containing 1 OS=Anser brachyrhynchus OX=132585 GN=DHTKD1 PE=3 SV=1	2	2	2	2	923	102.9	6.71	3544857
A0A8B9DPH6	Interleukin enhancer binding factor 2 OS=Anser cygnoides OX=8845 PE=4 SV=1	6	1	1	1	384	42.5	5.26	2.19934e+06
A0A8B9D769	Regulator of chromosome condensation 1 OS=Anser cygnoides OX=8845 PE=4 SV=1	3	1	1	1	460	48.9	7.49	3.98136e+06
A0A8B9DT57	Glucose-6-phosphate dehydrogenase OS=Anser cygnoides OX=8845 PE=4 SV=1	7	3	3	3	366	41.9	8.69	1.67078e+07
A0A8B9DPF2	Ovotransferrin OS=Anser cygnoides OX=8845 PE=3 SV=1	2	1	1	1	704	76.9	6.83	3.60313e+06
A0A8B9CM80	Proteasome 26S subunit, non-ATPase 3 OS=Anser brachyrhynchus OX=132585 GN=PSMD3 PE=3 SV=1	3	1	1	1	500	57	9.11
A0A8B9DC78	Eukaryotic translation initiation factor 3 subunit A OS=Anser cygnoides OX=8845 GN=EIF3A PE=3 SV=1	1	1	1	1	1384	165.3	7.15
A0A8B9B8S2	Bystin like OS=Anser brachyrhynchus OX=132585 GN=BYSL PE=3 SV=1	6	2	2	2	287	33	9.06	857936
A0A8B9CZB2	Protein kinase cAMP-dependent type II regulatory subunit beta OS=Anser brachyrhynchus OX=132585 GN=PRKAR2B PE=3 SV=1	2	1	1	1	668	72.4	7.14
A0A8B9I944	RNA helicase OS=Anser brachyrhynchus OX=132585 GN=EIF4A3 PE=3 SV=1	5	1	1	1	448	50.3	7.4
A0A8B9EH96	SERPINE1 mRNA binding protein 1 OS=Anser cygnoides OX=8845 PE=4 SV=1	4	1	1	1	405	43.3	8.13	607169
A0A8B9IQD9	Glucuronidase beta OS=Anser cygnoides OX=8845 PE=3 SV=1	3	2	2	2	654	74	6.8	3.1809e+06
A0A8B9CV66	procollagen-lysine 5-dioxygenase OS=Anser brachyrhynchus OX=132585 GN=PLOD1 PE=4 SV=1	3	2	2	2	705	81.5	6.73	1.60135e+06
A0A8B9BAK9	Serine palmitoyltransferase long chain base subunit 1 OS=Anser brachyrhynchus OX=132585 GN=SPTLC1 PE=4 SV=1	3	1	1	1	476	53.1	6.1	4.37594e+06
A0A8B9BH00	Alanine--tRNA ligase OS=Anser brachyrhynchus OX=132585 GN=AARS1 PE=3 SV=1	2	1	1	1	968	106.9	5.81
A0A8B9DKS8	Cytochrome P450 2H1 OS=Anser cygnoides OX=8845 PE=3 SV=1	5	3	3	2	494	56.3	7.18	19444585
A0A8B9BZ25	ATP-dependent RNA helicase OS=Anser brachyrhynchus OX=132585 GN=EIF4A2 PE=3 SV=1	5	1	1	1	362	41.2	5.64	2.07678e+06
A0A8B9DRW7	Pre-mRNA-processing factor 19 OS=Anser cygnoides OX=8845 PE=3 SV=1	5	2	2	2	459	49.5	7.62	1.21066e+06
A0A8B9ENY6	Uncharacterized protein OS=Anser cygnoides OX=8845 PE=4 SV=1	4	1	1	1	296	33.4	6.21	3.16368e+06
A0A8B9I505	Junctophilin OS=Anser brachyrhynchus OX=132585 GN=JPH1 PE=3 SV=1	3	2	2	2	751	81.7	9.63	3330609
A0A8B9EEP8	EH domain containing 3 OS=Anser cygnoides OX=8845 PE=4 SV=1	2	1	1	1	535	60.9	6.51
A0A8B9BX36	Regulator of microtubule dynamics 3 OS=Anser brachyrhynchus OX=132585 GN=RMDN3 PE=4 SV=1	4	2	2	2	407	46.7	4.78	1.0215e+07
A0A8B9EA57	Histone deacetylase OS=Anser cygnoides OX=8845 PE=3 SV=1	3	1	1	1	516	58.6	5.31	1.89763e+06
A0A8B9DJ33	Sodium/potassium-transporting ATPase subunit beta OS=Anser cygnoides OX=8845 PE=3 SV=1	9	2	2	2	283	32.4	7.58	12107173
A0A8B9IKL2	dolichyl-diphosphooligosaccharide--protein glycotransferase OS=Anser cygnoides OX=8845 PE=3 SV=1	3	2	2	2	682	78	7.52
A0A8B9D0K4	Peroxiredoxin-6 OS=Anser brachyrhynchus OX=132585 GN=PRDX6 PE=3 SV=1	8	1	1	1	224	25.1	5.74	542689
A0A8B9C384	Ribonucleoside-diphosphate reductase OS=Anser brachyrhynchus OX=132585 GN=RRM1 PE=3 SV=1	3	2	2	2	832	94	7.28	1.80535e+06
A0A8B9DCN0	mRNA (guanine-N(7))-methyltransferase OS=Anser cygnoides OX=8845 PE=3 SV=1	3	1	1	1	455	52.2	7.06	2.26842e+06
A0A8B9CIZ7	2-hydroxyacyl-CoA lyase 2 OS=Anser brachyrhynchus OX=132585 GN=ILVBL PE=3 SV=1	3	1	1	1	625	66.8	8.81
A0A8B9ET42	Aspartyl-tRNA synthetase 2, mitochondrial OS=Anser cygnoides OX=8845 PE=3 SV=1	4	2	2	2	548	61.6	6.55	1.30496e+06
A0A8B9DYR4	protein-synthesizing GTPase OS=Anser cygnoides OX=8845 PE=4 SV=1	5	2	2	2	466	50.4	8.87	6019069
A0A8B9CYQ4	Polypeptide N-acetylgalactosaminyltransferase OS=Anser brachyrhynchus OX=132585 GN=GALNT1 PE=3 SV=1	4	2	2	2	559	64	7.83	6.39691e+06
A0A8B9CNV7	Sorting nexin 4 OS=Anser brachyrhynchus OX=132585 GN=SNX4 PE=3 SV=1	3	1	1	1	447	51.5	6.9
A0A8B9BCD3	Peptidase, mitochondrial processing beta subunit OS=Anser brachyrhynchus OX=132585 GN=PMPCB PE=3 SV=1	2	1	1	1	486	54.1	6.43	2.16791e+06
A0A8B9CRA2	dolichyl-diphosphooligosaccharide--protein glycotransferase OS=Anser brachyrhynchus OX=132585 GN=STT3A PE=3 SV=1	2	2	2	2	705	80.6	7.99	4.35891e+06
A0A8B9DAE1	WD repeat domain 1 OS=Anser cygnoides OX=8845 PE=4 SV=1	3	2	2	2	607	66.1	6.67	2.99414e+06
A0A8B9C378	vesicle-fusing ATPase OS=Anser brachyrhynchus OX=132585 GN=VPS4B PE=3 SV=1	4	1	1	1	441	49.1	7.17	242580
A0A8B9BU62	Phosphodiesterase 12 OS=Anser brachyrhynchus OX=132585 GN=PDE12 PE=4 SV=1	2	1	1	1	589	64.2	7.47
A0A8B9CQB6	Zinc finger protein 326 OS=Anser brachyrhynchus OX=132585 GN=ZNF326 PE=3 SV=1	3	1	1	1	555	62.2	7.8
A0A8B9B9B0	Homeobox protein cut-like OS=Anser brachyrhynchus OX=132585 GN=CUX1 PE=3 SV=1	1	1	1	1	1421	155.9	5.95
A0A8B9BTZ4	Vacuolar protein sorting 45 homolog OS=Anser brachyrhynchus OX=132585 GN=VPS45 PE=3 SV=1	2	1	1	1	554	63	8.38	632989
A0A8B9CPT7	Acyl-CoA synthetase long chain family member 3 OS=Anser brachyrhynchus OX=132585 GN=ACSL3 PE=4 SV=1	3	2	2	2	713	79.2	8.87	2811799
A0A977MCN6	Insulin-like growth factor 2 mRNA-binding protein 1 OS=Anser cygnoides OX=8845 PE=2 SV=1	2	1	1	1	490	53.7	9	654975
A0A8B9DW07	Tyrosine-protein phosphatase non-receptor type OS=Anser cygnoides OX=8845 PE=3 SV=1	2	1	1	1	609	68.5	7.96	465498
A0A8B9E1A9	Cytochrome P450 3A OS=Anser cygnoides OX=8845 PE=3 SV=1	4	2	2	2	510	58.1	8.62	6.47601e+06
A0A8B9ER93	Phosphatidylinositol-3,4,5-trisphosphate 3-phosphatase OS=Anser cygnoides OX=8845 PE=3 SV=1	4	1	1	1	511	59	8.32
A0A8B9E0Z1	Histone H2B OS=Anser cygnoides OX=8845 PE=3 SV=1	18	2	2	2	126	13.9	10.32	1.12092e+06
A0A8B9BJZ8	Polypyrimidine tract-binding protein 1 OS=Anser brachyrhynchus OX=132585 GN=PTBP1 PE=4 SV=1	3	2	2	2	557	59.9	9.1	3.44876e+06
A0A8B9CN59	L-lactate dehydrogenase OS=Anser brachyrhynchus OX=132585 GN=LDHA PE=3 SV=1	4	1	1	1	332	36.6	7.9	1.34346e+06
A0A8B9DZ00	Hexose-6-phosphate dehydrogenase/glucose 1-dehydrogenase OS=Anser cygnoides OX=8845 PE=4 SV=1	2	1	1	1	790	89.1	7.34	1261403
A0A8B9IBU9	Dihydroxyacetone phosphate acyltransferase OS=Anser brachyrhynchus OX=132585 GN=GNPAT PE=3 SV=1	2	1	1	1	767	86.1	9.33	535113
A0A8B9ESI2	Acyl-CoA synthetase bubblegum family member 2 OS=Anser cygnoides OX=8845 PE=4 SV=1	2	2	2	2	691	76.8	7.14
A0A8B9I1Z3	Importin 7 OS=Anser brachyrhynchus OX=132585 PE=4 SV=1	2	1	1	1	982	113.1	4.77	211334
A0A8B9B9V7	Histone H4 OS=Anser brachyrhynchus OX=132585 PE=3 SV=1	12	1	1	1	103	10.7	10.9	1.1174e+06
A0A8B9DEQ3	Vang-like protein OS=Anser cygnoides OX=8845 PE=3 SV=1	2	1	1	1	526	59.5	8.69	1.0299e+06
A0A8B9CGD6	Uncharacterized protein OS=Anser brachyrhynchus OX=132585 PE=4 SV=1	8	2	2	2	203	23.3	7.34	20437014
A0A8B9EB36	Galactosidase beta 1 like OS=Anser cygnoides OX=8845 PE=3 SV=1	1	1	2	1	761	82.9	6.05	8802396
A0A8B9BWN3	Squalene monooxygenase OS=Anser brachyrhynchus OX=132585 GN=SQLE PE=3 SV=1	3	1	1	1	571	63.5	8.5	2630488
A0A8B9DUW7	YY1 transcription factor OS=Anser cygnoides OX=8845 PE=3 SV=1	3	1	1	1	420	45.2	5.97	4.95612e+06
A0A8B9EBX8	Glutathione reductase OS=Anser cygnoides OX=8845 PE=3 SV=1	4	1	1	1	501	54.5	7.72	4.3157e+06
A0A8B9BJ74	threonine--tRNA ligase OS=Anser brachyrhynchus OX=132585 GN=TARS1 PE=3 SV=1	1	1	1	1	683	78.3	6.7
A0A8B9DEN3	Acyl-coenzyme A oxidase OS=Anser cygnoides OX=8845 PE=3 SV=1	2	1	1	1	649	73.2	7.44	1.17853e+06
A0A8B9I697	Prenylcysteine oxidase 1 like OS=Anser brachyrhynchus OX=132585 GN=PCYOX1L PE=3 SV=1	3	1	1	1	403	45.6	6.87	1.11385e+06
A0A8B9I7W1	Nucleobindin 2 OS=Anser brachyrhynchus OX=132585 GN=NUCB2 PE=3 SV=1	2	1	1	1	455	53.6	5.19
A0A8B9CSD1	Dyskerin pseudouridine synthase 1 OS=Anser brachyrhynchus OX=132585 GN=DKC1 PE=3 SV=1	4	1	1	1	449	50.5	9.33	651616
A0A8B9EL83	Prenylcysteine oxidase 1 OS=Anser cygnoides OX=8845 PE=4 SV=1	3	1	1	1	371	41.7	8.59
A0A8B9BF07	E3 UFM1-protein ligase 1 OS=Anser brachyrhynchus OX=132585 GN=UFL1 PE=3 SV=1	1	1	1	1	790	89	6.6
A0A8B9D2P9	Sequestosome 1 OS=Anser cygnoides OX=8845 PE=4 SV=1	2	1	1	1	502	55.3	6.42	1.43627e+06
A0A8B9CQD6	Mitochondrial translational initiation factor 2 OS=Anser brachyrhynchus OX=132585 GN=MTIF2 PE=3 SV=1	2	2	2	2	726	80.9	7.91	4.68596e+06
A0A8B9DGH5	Pentatricopeptide repeat domain 3 OS=Anser cygnoides OX=8845 PE=3 SV=1	1	1	1	1	794	87.8	7.24	3.6767e+06
A0A8B9CNT6	APC down-regulated 1 OS=Anser brachyrhynchus OX=132585 GN=APCDD1 PE=4 SV=1	4	2	2	2	512	58.6	8.02	319375
A0A8B9BSQ3	NADH dehydrogenase [ubiquinone] iron-sulfur protein 2, mitochondrial OS=Anser brachyrhynchus OX=132585 GN=NDUFS2 PE=3 SV=1	3	1	1	1	659	72.7	8.51	261552
A0A8B9BIE9	NLR family member X1 OS=Anser brachyrhynchus OX=132585 GN=NLRX1 PE=4 SV=1	2	2	2	2	973	108.5	8.24	272521
A0A8B9CSH4	Non-POU domain containing octamer binding OS=Anser brachyrhynchus OX=132585 GN=NONO PE=4 SV=1	4	2	2	2	462	52.6	8.94	7.12064e+06
A0A8B9E0S5	Histone H2A OS=Anser cygnoides OX=8845 PE=3 SV=1	15	1	1	1	126	13.6	10.86
A0A8B9DH85	DEK proto-oncogene OS=Anser cygnoides OX=8845 PE=4 SV=1	4	2	2	2	431	49.4	8.82
A0A8B9CWS3	RNA helicase OS=Anser brachyrhynchus OX=132585 PE=3 SV=1	3	2	2	2	729	81.5	9.33	1.23647e+06
A0A8B9IEL7	Motile sperm domain containing 2 OS=Anser cygnoides OX=8845 PE=4 SV=1	2	1	1	1	501	57.9	6.24	238029
A0A8B9BU19	Sarcolemma associated protein OS=Anser brachyrhynchus OX=132585 GN=SLMAP PE=4 SV=1	1	1	1	1	788	90.2	5.12	1080480
A0A8B9BFI6	Myosin heavy chain 9 OS=Anser brachyrhynchus OX=132585 GN=MYH9 PE=3 SV=1	1	1	1	1	1961	226.9	5.63	2213517
A0A8B9CAW2	Phosphatidylinositol 4-kinase type 2 OS=Anser brachyrhynchus OX=132585 GN=PI4K2B PE=3 SV=1	2	1	1	1	481	54.4	5.48	517633
A0A8B9I423	Glycosylated lysosomal membrane protein OS=Anser brachyrhynchus OX=132585 GN=GLMP PE=3 SV=1	2	1	1	1	526	55.2	8.15
A0A8B9CL29	Pre-mRNA processing factor 40 homolog A OS=Anser brachyrhynchus OX=132585 GN=PRPF40A PE=4 SV=1	2	1	1	1	873	99.9	6.79
A0A8B9EFJ3	Nuclear pore complex protein Nup93 OS=Anser cygnoides OX=8845 PE=3 SV=1	1	1	1	1	852	97.2	6.42	698606
A0A8B9IIV1	IF rod domain-containing protein OS=Anser cygnoides OX=8845 PE=3 SV=1	3	2	2	1	520	56.2	5.66	6.45532e+06
A0A8B9IFC9	isoleucine--tRNA ligase OS=Anser cygnoides OX=8845 PE=3 SV=1	1	1	1	1	1167	129.6	8.43	10233738
A0A8B9DMB6	Syntaxin 2 OS=Anser cygnoides OX=8845 PE=3 SV=1	4	1	1	1	323	37.4	6.18	42995268
A0A8B9BNR8	ATP binding cassette subfamily F member 2 OS=Anser brachyrhynchus OX=132585 GN=ABCF2 PE=4 SV=1	2	1	1	1	625	71.4	7.24
A0A8B9CZ82	ATP-dependent RNA helicase OS=Anser brachyrhynchus OX=132585 GN=DDX28 PE=3 SV=1	3	2	2	2	454	49.4	10.36	477466
A0A8B9DTR3	Collagen beta(1-O)galactosyltransferase 1 OS=Anser cygnoides OX=8845 PE=3 SV=1	2	1	1	1	564	64.8	6.29	2255845
A0A8B9ENX0	proline--tRNA ligase OS=Anser cygnoides OX=8845 PE=4 SV=1	2	1	1	1	462	51.2	7.24	983608
A0A8B9I283	Poly(U) binding splicing factor 60 OS=Anser brachyrhynchus OX=132585 GN=PUF60 PE=3 SV=1	3	1	1	1	505	54.7	5.34	932117
A0A8B9B9P8	ribose-phosphate diphosphokinase OS=Anser brachyrhynchus OX=132585 PE=3 SV=1	5	1	1	1	318	34.7	6.92
A0A8B9I341	V-type proton ATPase subunit H OS=Anser brachyrhynchus OX=132585 GN=ATP6V1H PE=3 SV=1	3	1	1	1	480	55.5	6.4
A0A8B9E2Q0	Choline dehydrogenase OS=Anser cygnoides OX=8845 PE=3 SV=1	3	2	2	2	615	68.7	9.16	10924291
A0A8B9C9Z3	RNA helicase OS=Anser brachyrhynchus OX=132585 GN=DHX15 PE=3 SV=1	3	2	2	2	762	87.6	7.33	9550836
A0A8B9BL52	peptidylprolyl isomerase OS=Anser brachyrhynchus OX=132585 GN=FKBP8 PE=4 SV=1	4	2	2	2	408	43.9	4.93	4.59129e+06
A0A8B9IM12	glutaminase OS=Anser cygnoides OX=8845 PE=3 SV=1	4	2	2	2	541	60.3	8.03	7.43467e+06
A0A8B9EV22	Serine/threonine-protein phosphatase 2A 55 kDa regulatory subunit B OS=Anser cygnoides OX=8845 PE=3 SV=1	3	1	1	1	422	49.1	6.76
A0A8B9E9A3	Transmembrane protein 214 OS=Anser cygnoides OX=8845 PE=3 SV=1	1	1	1	1	611	67.4	9.11	194021
A0A8B9C2Y1	Replication protein A subunit OS=Anser brachyrhynchus OX=132585 GN=RPA1 PE=3 SV=1	1	1	1	1	678	74.6	8.54
A0A8B9CFC6	Phosphatidylinositol glycan anchor biosynthesis class T OS=Anser brachyrhynchus OX=132585 GN=PIGT PE=4 SV=1	1	1	1	1	603	66.7	8.69
A0A8B9BWW7	Erythrocyte membrane protein band 4.1 OS=Anser brachyrhynchus OX=132585 GN=EPB41 PE=4 SV=1	2	2	2	2	873	97.3	5.4	4273300
A0A8B9CPC8	Eukaryotic translation initiation factor 2 subunit beta OS=Anser brachyrhynchus OX=132585 GN=EIF2S2 PE=3 SV=1	3	1	1	1	334	38.4	5.8
A0A8B9DZ03	H15 domain-containing protein OS=Anser cygnoides OX=8845 PE=3 SV=1	5	1	1	1	218	21.9	11.03	3.39819e+06
A0A8B9BH83	Proteasome 26S subunit, non-ATPase 12 OS=Anser brachyrhynchus OX=132585 GN=PSMD12 PE=4 SV=1	2	1	1	1	420	48.7	6.58	2.22397e+06
A0A8B9CQF7	Arginine--tRNA ligase, cytoplasmic OS=Anser brachyrhynchus OX=132585 GN=RARS1 PE=3 SV=1	2	1	1	1	617	70.3	6.55	1230828
A0A8B9IQK6	Atlastin GTPase 2 OS=Anser cygnoides OX=8845 PE=3 SV=1	3	2	2	2	541	61.8	5.48	1.65212e+06
A0A8B9IGA4	carnitine O-palmitoyltransferase OS=Anser cygnoides OX=8845 PE=3 SV=1	3	2	2	1	917	101	8.87
A0A8B9DDZ1	Histone deacetylase OS=Anser cygnoides OX=8845 PE=3 SV=1	4	1	1	1	488	55.2	5.91	2.48238e+06
A0A8B9CC57	Fibrinogen beta chain OS=Anser brachyrhynchus OX=132585 GN=FGB PE=4 SV=1	2	1	1	1	480	54.6	7.74
A0A8B9DIN0	Amidase domain-containing protein OS=Anser cygnoides OX=8845 PE=3 SV=1	2	1	1	1	543	59.3	6.87	644796
A0A8B9C6L4	Phosphate carrier protein, mitochondrial OS=Anser brachyrhynchus OX=132585 GN=SLC25A3 PE=3 SV=1	2	1	1	1	358	39.8	9.25	1.27007e+06
A0A8B9E1B5	Plastin 1 OS=Anser cygnoides OX=8845 PE=4 SV=1	1	1	1	1	630	70.8	5.74	1794471
A0A8B9CTY2	Beta-1,4-galactosyltransferase OS=Anser brachyrhynchus OX=132585 GN=B4GALT5 PE=3 SV=1	2	1	1	1	344	40.2	6.8
A0A8B9B9V9	ATP-dependent RNA helicase OS=Anser brachyrhynchus OX=132585 GN=DDX1 PE=3 SV=1	1	1	1	1	740	82.3	7.17	3715371
A0A8B9C802	Alpha-1,6-mannosyl-glycoprotein 2-beta-N-acetylglucosaminyltransferase OS=Anser brachyrhynchus OX=132585 GN=MGAT2 PE=3 SV=1	4	2	2	2	368	42.1	8.16	3.05751e+06
A0A8B9EGY2	Proteasome 26S subunit, ATPase 1 OS=Anser cygnoides OX=8845 PE=3 SV=1	3	1	1	1	440	49.2	6.21	2.00835e+06
A0A8B9IPQ8	CP2J2 protein OS=Anser cygnoides OX=8845 PE=3 SV=1	2	1	1	1	491	57	8.51
A0A8B9BF76	AP-2 complex subunit mu OS=Anser brachyrhynchus OX=132585 GN=AP2M1 PE=3 SV=1	2	1	1	1	433	49.4	9.54	2369648
A0A8B9EG74	Cell division cycle 5 like OS=Anser cygnoides OX=8845 PE=3 SV=1	2	1	1	1	791	90.6	8.28	1.20058e+06
A0A8B9BNH0	Eukaryotic translation initiation factor 3 subunit B OS=Anser brachyrhynchus OX=132585 GN=EIF3B PE=3 SV=1	2	1	1	1	846	96.5	4.82
A0A8B9BT85	Lysophosphatidylcholine acyltransferase 1 OS=Anser brachyrhynchus OX=132585 GN=LPCAT1 PE=3 SV=1	4	1	1	1	527	59.8	6.29
A0A8B9EES7	Interleukin 1 receptor accessory protein OS=Anser cygnoides OX=8845 PE=3 SV=1	1	1	1	1	770	85	8.95	461703
A0A8B9C997	Acyl-CoA dehydrogenase family member 11 OS=Anser brachyrhynchus OX=132585 GN=ACAD11 PE=3 SV=1	1	1	1	1	765	85.7	8.38	2.04577e+06
A0A8B9C458	Calmodulin 1 OS=Anser brachyrhynchus OX=132585 GN=CALM1 PE=4 SV=1	6	1	1	1	339	35.7	8.54
A0A8B9CEZ2	Serine hydroxymethyltransferase OS=Anser brachyrhynchus OX=132585 GN=SHMT1 PE=3 SV=1	2	1	1	1	484	53.4	8.19
A0A8B9I9G5	Keratin 15 OS=Anser brachyrhynchus OX=132585 GN=KRT15 PE=3 SV=1	3	2	2	1	462	49.8	5.08	5445647
A0A8B9IMZ4	Ectonucleotide pyrophosphatase/phosphodiesterase 4 OS=Anser cygnoides OX=8845 PE=4 SV=1	2	1	1	1	451	51	7.11	564503
A0A8B9E895	tRNA (cytosine(34)-C(5))-methyltransferase OS=Anser cygnoides OX=8845 PE=3 SV=1	2	1	1	1	681	77.8	6.77	701612
A0A8B9CP88	Neurofilament light OS=Anser brachyrhynchus OX=132585 GN=NEFL PE=3 SV=1	3	2	2	1	503	56.5	4.81	2.43351e+06
A0A8B9BR87	Activated leukocyte cell adhesion molecule OS=Anser brachyrhynchus OX=132585 GN=ALCAM PE=4 SV=1	2	1	1	1	596	66.4	6.8
A0A8B9CE14	HID1 domain containing OS=Anser brachyrhynchus OX=132585 GN=HID1 PE=4 SV=1	1	1	1	1	787	88.5	6.1	216934
A0A8B9CJE4	non-specific serine/threonine protein kinase OS=Anser brachyrhynchus OX=132585 GN=CSNK1G1 PE=3 SV=1	2	1	1	1	456	52.1	9.07	260308
A0A8B9E616	Clathrin heavy chain OS=Anser cygnoides OX=8845 PE=3 SV=1	2	1	1	1	1696	193.1	5.82
A0A8B9C388	Eukaryotic translation initiation factor 5 OS=Anser brachyrhynchus OX=132585 GN=EIF5 PE=3 SV=1	2	1	1	1	430	49.1	5.34
A0A8B9C370	Cold shock domain containing E1 OS=Anser brachyrhynchus OX=132585 GN=CSDE1 PE=4 SV=1	1	1	1	1	737	82.3	5.88	2729991
A0A8B9CYZ4	Lysophosphatidylcholine acyltransferase 2 OS=Anser brachyrhynchus OX=132585 GN=LPCAT2 PE=3 SV=1	2	1	1	1	515	57.4	7.42	1.92998e+06
A0A8B9E724	Cytochrome P450 family 4 subfamily V member 2 OS=Anser cygnoides OX=8845 PE=3 SV=1	2	1	1	1	527	60.9	7.11
A0A8B9DEK5	SPG7 matrix AAA peptidase subunit, paraplegin OS=Anser cygnoides OX=8845 PE=3 SV=1	2	1	1	1	757	84.6	7.28	1.64023e+06
A0A8B9E3R6	Nucleolar GTP-binding protein 1 OS=Anser cygnoides OX=8845 PE=3 SV=1	1	1	1	1	631	73.8	9.44	10023312
A0A8B9CYH6	Mannosyl-oligosaccharide glucosidase OS=Anser brachyrhynchus OX=132585 GN=MOGS PE=3 SV=1	2	1	1	1	719	81.1	7.9	2031547
A0A8B9IEA9	Mitochondrial intermediate peptidase OS=Anser cygnoides OX=8845 PE=3 SV=1	1	1	1	1	659	75.2	6.29
A0A8B9C477	Serpin domain-containing protein OS=Anser brachyrhynchus OX=132585 PE=3 SV=1	3	1	1	1	386	43.3	4.93	595727
A0A8B9DMG5	Kinesin light chain OS=Anser cygnoides OX=8845 PE=3 SV=1	1	1	1	1	643	72.9	6.61
A0A8B9BYW7	Spen family transcriptional repressor OS=Anser brachyrhynchus OX=132585 GN=SPEN PE=3 SV=1	0	1	1	1	3494	388.2	7.09	1.81327e+06
A0A8B9DB47	GRAM domain containing 4 OS=Anser cygnoides OX=8845 PE=4 SV=1	2	1	1	1	622	71.1	8.6	570050
A0A8B9B8I5	Glutamate--cysteine ligase OS=Anser brachyrhynchus OX=132585 GN=GCLC PE=3 SV=1	3	1	1	1	636	72.5	6.3
A0A8B9CG77	Poly [ADP-ribose] polymerase OS=Anser brachyrhynchus OX=132585 GN=PARP1 PE=3 SV=1	1	1	1	1	967	108.9	8.7	1.74786e+06
A0A8B9CPV7	GMP synthase (glutamine-hydrolyzing) OS=Anser brachyrhynchus OX=132585 GN=GMPS PE=4 SV=1	2	1	1	1	698	77.1	6.96	1.55972e+06
A0A8B9D7T3	Nicotinamide phosphoribosyltransferase OS=Anser cygnoides OX=8845 PE=3 SV=1	1	1	1	1	480	54.3	7.33	2.06038e+06
A0A8B9CSA3	UFM1 specific peptidase 2 OS=Anser brachyrhynchus OX=132585 GN=UFSP2 PE=4 SV=1	2	1	1	1	465	52.8	6.86
A0A8B9IQS3	Retinol saturase OS=Anser cygnoides OX=8845 PE=4 SV=1	1	1	1	1	611	67	8.79
A0A8B9EJ12	glutamine--tRNA ligase OS=Anser cygnoides OX=8845 PE=3 SV=1	1	1	1	1	640	72	8.54
A0A8B9CWM3	Sarcosine dehydrogenase OS=Anser brachyrhynchus OX=132585 GN=SARDH PE=3 SV=1	1	1	1	1	929	101.8	6.92	10929325
A0A8B9EFG4	Prolyl 3-hydroxylase OGFOD1 OS=Anser cygnoides OX=8845 PE=3 SV=1	1	1	1	1	522	58.5	4.96	410999
A0A8B9CQA5	Pescadillo homolog OS=Anser brachyrhynchus OX=132585 GN=PES1 PE=3 SV=1	2	1	1	1	582	67.8	8.94
A0A8B9EF80	Transient receptor potential cation channel subfamily M member 8 OS=Anser cygnoides OX=8845 PE=4 SV=1	2	1	1	1	1130	130.7	6.73	1.4008e+06
A0A8B9I6J2	LEM domain containing 2 OS=Anser brachyrhynchus OX=132585 GN=LEMD2 PE=4 SV=1	1	1	1	1	808	88.5	9.07	1.03489e+06
A0A8B9DRT0	Dynein cytoplasmic 1 heavy chain 1 OS=Anser cygnoides OX=8845 PE=3 SV=1	0	1	1	1	4644	532.2	6.44
A0A8B9BFL8	Choline/carnitine acyltransferase domain-containing protein OS=Anser brachyrhynchus OX=132585 PE=3 SV=1	3	1	1	1	237	26.5	8.6
A0A8B9CTH2	Neuroplastin OS=Anser brachyrhynchus OX=132585 GN=NPTN PE=4 SV=1	4	1	1	1	411	46.1	7.66	968365
A0A8B9ICM8	Surfeit locus protein 4 OS=Anser brachyrhynchus OX=132585 GN=SURF4 PE=3 SV=1	6	1	1	1	266	30.1	8.41
A0A8B9EDK5	VRK serine/threonine kinase 1 OS=Anser cygnoides OX=8845 PE=3 SV=1	2	1	1	1	415	47.2	9.52	26980400
A0A8B9BMU0	Nuclear cap binding protein subunit 1 OS=Anser brachyrhynchus OX=132585 GN=NCBP1 PE=3 SV=1	1	1	1	1	779	90.8	6.35
A0A8B9BFR7	Solute carrier family 26 member 9 OS=Anser brachyrhynchus OX=132585 GN=SLC26A9 PE=3 SV=1	5	1	1	1	725	79	8.27
A0A8B9DL31	Oxysterol-binding protein OS=Anser cygnoides OX=8845 PE=3 SV=1	1	1	1	1	865	98.4	7.65
A0A8B9DWJ1	ST13 Hsp70 interacting protein OS=Anser cygnoides OX=8845 PE=4 SV=1	3	1	1	1	351	38.9	5.21
A0A8B9CFH2	Ferredoxin reductase OS=Anser brachyrhynchus OX=132585 GN=FDXR PE=4 SV=1	2	1	1	1	731	78.2	9.61	1998777
A0A8B9B9T1	Kinesin-like protein OS=Anser brachyrhynchus OX=132585 GN=KIF5B PE=3 SV=1	1	1	1	1	966	110.1	6.44	847240
A0A8B9ES81	Protein tyrosine kinase 7 (inactive) OS=Anser cygnoides OX=8845 PE=4 SV=1	1	1	1	1	1033	114.3	6.89	1.19372e+06
A0A8B9CY05	60S ribosomal protein L6 OS=Anser brachyrhynchus OX=132585 GN=RPL6 PE=3 SV=1	5	1	1	1	277	31.6	10.73
A0A8B9DAV6	Glutamyl-tRNA(Gln) amidotransferase subunit A, mitochondrial OS=Anser cygnoides OX=8845 GN=QRSL1 PE=3 SV=1	2	1	1	1	510	55.5	7.84
A0A8B9C1D6	Phosphatidylinositol glycan anchor biosynthesis class S OS=Anser brachyrhynchus OX=132585 GN=PIGS PE=3 SV=1	1	1	1	1	472	52.1	7.08	2690897
A0A8B9BU11	Erythrocyte membrane protein band 4.1 like 2 OS=Anser brachyrhynchus OX=132585 GN=EPB41L2 PE=4 SV=1	1	1	1	1	1008	113.2	5.15	2.80062e+06
A0A8B9CR27	Dihydropyrimidinase like 2 OS=Anser brachyrhynchus OX=132585 GN=DPYSL2 PE=3 SV=1	2	1	1	1	676	73.4	6.46
A0A8B9CMR9	Far upstream element binding protein 1 OS=Anser brachyrhynchus OX=132585 GN=FUBP1 PE=4 SV=1	1	1	1	1	652	68.4	7.31
A0A8B9C4C0	Triosephosphate isomerase OS=Anser brachyrhynchus OX=132585 GN=TPI1 PE=3 SV=1	6	1	1	1	315	33.7	9.39	1.00532e+06
A0A8B9IEM3	Oncostatin M receptor OS=Anser cygnoides OX=8845 PE=3 SV=1	1	1	1	1	918	105	7.72	10903478
A0A8B9DLM1	DNA replication licensing factor MCM6 OS=Anser cygnoides OX=8845 PE=3 SV=1	3	1	1	1	825	93	5.5
A0A8B9DDK8	Ras-related GTP-binding protein OS=Anser cygnoides OX=8845 PE=3 SV=1	3	1	1	1	333	38	5.64	1.36744e+06
A0A8B9CBA0	Eukaryotic translation initiation factor 3 subunit E OS=Anser brachyrhynchus OX=132585 GN=EIF3E PE=3 SV=1	3	1	1	1	445	52.1	6.04	187843
A0A8B9DP96	Coatomer subunit beta' OS=Anser cygnoides OX=8845 PE=3 SV=1	2	1	1	1	884	99.6	5.1	831911
A0A8B9CBX6	UDP-glucuronosyltransferase OS=Anser brachyrhynchus OX=132585 PE=3 SV=1	2	1	1	1	380	43	8.53	7.41056e+06
A0A8B9CZP3	AP-4 complex subunit epsilon OS=Anser brachyrhynchus OX=132585 GN=AP4E1 PE=3 SV=1	1	1	1	1	1097	122	6.14	1139624
A0A8B9INU3	Lysosomal associated membrane protein 1 OS=Anser cygnoides OX=8845 PE=3 SV=1	2	1	1	1	447	48.2	8.53	27543764
A0A8B9DDH1	Angel homolog 2 OS=Anser cygnoides OX=8845 PE=4 SV=1	2	1	1	1	529	60.5	8.44	1128453
A0A8B9CQA6	T-box transcription factor 2 OS=Anser brachyrhynchus OX=132585 GN=TBX2 PE=4 SV=1	2	1	1	1	694	74.5	8.92
A0A8B9EN58	RNA-binding protein Luc7-like 2 OS=Anser cygnoides OX=8845 PE=3 SV=1	2	1	1	1	388	46	10.01	387726
A0A8B9B9X7	Histone H2A OS=Anser brachyrhynchus OX=132585 GN=H2AZ2 PE=3 SV=1	19	1	1	1	89	9.2	10.49	1.70853e+06
A0A8B9DMN0	leucine--tRNA ligase OS=Anser cygnoides OX=8845 PE=3 SV=1	1	1	1	1	782	89	6.44
A0A8B9CIM6	FAST kinase domains 2 OS=Anser brachyrhynchus OX=132585 GN=FASTKD2 PE=4 SV=1	1	1	1	1	634	72	8.66	2147729
A0A8B9CTH4	Sulfide quinone oxidoreductase OS=Anser brachyrhynchus OX=132585 GN=SQOR PE=4 SV=1	3	1	1	1	381	42.8	9.22	7731431
A0A8B9BB17	ER lumen protein-retaining receptor OS=Anser brachyrhynchus OX=132585 GN=KDELR3 PE=3 SV=1	2	1	1	1	328	37.2	9.03	10076990
A0A8B9CFV0	Cytochrome P450 family 4 subfamily B member 1 OS=Anser brachyrhynchus OX=132585 PE=3 SV=1	2	1	1	1	507	58.6	8.59	755317
A0A8B9I761	Protein transport protein SEC23 OS=Anser brachyrhynchus OX=132585 GN=SEC23A PE=3 SV=1	2	1	1	1	738	83.4	6.86
A0A8B9DUZ4	Cell division control protein 42 homolog OS=Anser cygnoides OX=8845 PE=3 SV=1	7	1	1	1	235	26.7	6.77	240724
A0A8B9EDP4	26S proteasome non-ATPase regulatory subunit 1 OS=Anser cygnoides OX=8845 PE=3 SV=1	1	1	1	1	951	106	5.81	1.33055e+06
A0A8B9B891	RAB11 family interacting protein 1 OS=Anser brachyrhynchus OX=132585 GN=RAB11FIP1 PE=4 SV=1	1	1	1	1	1250	132	7.08	331953
A0A8B9BZD4	Derlin OS=Anser brachyrhynchus OX=132585 GN=DERL2 PE=3 SV=1	6	1	1	1	249	28.2	8.68
A0A8B9DG81	Dihydrolipoamide acetyltransferase component of pyruvate dehydrogenase complex OS=Anser cygnoides OX=8845 PE=3 SV=1	2	1	1	1	458	50.5	8.12	4.10594e+06
A0A8B9IGL1	Proteasome subunit beta OS=Anser cygnoides OX=8845 PE=3 SV=1	10	1	1	1	210	23.6	5.39
A0A8B9EV67	Plectin OS=Anser cygnoides OX=8845 PE=4 SV=1	0	1	1	1	4572	523.1	6.06	2.49644e+06
A0A8B9CSA0	Saccharopine dehydrogenase (putative) OS=Anser brachyrhynchus OX=132585 GN=SCCPDH PE=4 SV=1	2	1	1	1	436	46.8	8.97	2512405
A0A8B9EWE0	Phosphoinositide phospholipase C OS=Anser cygnoides OX=8845 PE=4 SV=1	1	1	1	1	779	89.8	6.73
A0A8B9CMD9	Transmembrane 9 superfamily member OS=Anser brachyrhynchus OX=132585 GN=TM9SF2 PE=3 SV=1	1	1	1	1	652	74.4	7.15
A0A8B9EIP7	Cytochrome P450 OS=Anser cygnoides OX=8845 PE=3 SV=1	1	1	1	1	525	59.8	9.17
A0A8B9DRH1	methylcrotonoyl-CoA carboxylase OS=Anser cygnoides OX=8845 PE=3 SV=1	2	1	1	1	515	55.7	6.99	2.9549e+06
A0A8B9CA59	TP53RK binding protein OS=Anser brachyrhynchus OX=132585 GN=TPRKB PE=3 SV=1	4	1	1	1	182	19.9	5.41	7.14798e+06
A0A8B9DBX5	Growth differentiation factor 5 OS=Anser cygnoides OX=8845 PE=3 SV=1	2	1	1	1	515	58	9.69
A0A8B9D1L4	Phosphatidylinositol transfer protein beta OS=Anser brachyrhynchus OX=132585 GN=PITPNB PE=4 SV=1	7	1	1	1	258	30.1	6.55	287499328
A0A8B9ELS7	RNA helicase OS=Anser cygnoides OX=8845 PE=3 SV=1	1	1	1	1	712	81	9.25
A0A8B9D1Y9	Shieldin complex subunit 2 OS=Anser brachyrhynchus OX=132585 GN=SHLD2 PE=4 SV=1	1	1	1	1	853	96.4	6.73	294715
A0A8B9C7P6	Cullin 4A OS=Anser brachyrhynchus OX=132585 GN=CUL4A PE=3 SV=1	1	1	1	1	782	90.1	7.69	223485
A0A8B9CDY7	Kunitz-type protease inhibitor 1 OS=Anser brachyrhynchus OX=132585 PE=4 SV=1	2	1	1	1	509	57.2	5.45	900042
A0A8B9ILA2	von Willebrand factor A domain containing 8 OS=Anser cygnoides OX=8845 PE=4 SV=1	1	1	1	1	1754	196.8	6.89
A0A8B9E5K9	Nucleolar complex protein 2 homolog OS=Anser cygnoides OX=8845 PE=3 SV=1	1	1	1	1	620	71.6	8.7
A0A8B9I1B8	Discs large MAGUK scaffold protein 5 OS=Anser brachyrhynchus OX=132585 GN=DLG5 PE=4 SV=1	1	1	1	1	2019	227.2	7.28	1.08e+06
A0A8B9BZD7	Carboxylic ester hydrolase OS=Anser brachyrhynchus OX=132585 PE=3 SV=1	1	1	1	1	557	61.5	5.8	2.20906e+06
A0A8B9BJG9	Solute carrier family 38 member 1 OS=Anser brachyrhynchus OX=132585 GN=SLC38A1 PE=4 SV=1	2	1	1	1	489	54.5	7.64
A0A8B9BJR7	Cytochrome P450 family 2 subfamily D member 6 OS=Anser brachyrhynchus OX=132585 GN=CYP2D6 PE=3 SV=1	2	1	1	1	503	58.4	7.96	1.18576e+06
A0A8B9CMS4	LDL receptor related protein 1 OS=Anser brachyrhynchus OX=132585 GN=LRP1 PE=3 SV=1	0	1	1	1	4667	519.5	5.43
A0A8B9B872	ATP synthase lipid-binding protein OS=Anser brachyrhynchus OX=132585 GN=ATP5MC1 PE=3 SV=1	6	1	1	1	127	13.4	10.01	16701643
