# Supplementary material for: Screening and identification of protein interacting with goose astrovirus
Source: Front Cell Infect Microbiol. 2025 May 13;15:1595736. doi: 10.3389/fcimb.2025.1595736 (PMC12106297; doi:10.3389/fcimb.2025.1595736)
Supplement: Supplementary Table 2 — Detailed information of the interfaces list in the best docking complex model. [file Table2.xlsx]

## Sheet: Sheet1
##	Structure 1					Structure 2					interface	ΔiG	ΔiG	NHB	NSB	NDS	CSS
NN «»	Range	iNat	iNres	Surface Å2		Range	iNat	iNres	Surface Å2		area, Å2	Kcal/mol	P-value
1	B	164	42	9360		A	117	31	33884		1293	-11.9	0.046	4	1	0	0
