# Supplementary material for: Screening and identification of protein interacting with goose astrovirus
Source: Front Cell Infect Microbiol. 2025 May 13;15:1595736. doi: 10.3389/fcimb.2025.1595736 (PMC12106297; doi:10.3389/fcimb.2025.1595736)
Supplement: Supplementary Table 3 — Detailed information of the interface summary in the best docking complex model. [file Table3.xlsx]

## Sheet: Sheet1
	Structure 1		Structure 2
Selection range	B		A
class	Protein		Protein
symmetry operation	x,y,z		,,
symmetry ID	1_555		0_555
Number of atoms
interface	164	0.145	117	0.023
surface	811	0.716	3009	0.594
total	1133	1	5067	1
Number of residues
interface	42	0.353	31	0.048
surface	119	1	604	0.926
total	119	1	652	1
Solvent-accessible area, Å
interface	1164.2	0.124	1421.9	0.042
total	9360.5	1	33883.5	1
Solvation energy, kcal/mol
isolated structure	-113.5	1	-571.5	1
gain on complex formation	-2.1	0.018	-9.8	0.017
average gain	-3.5	0.031	-0.6	0.001
P-value	0.662		0.003
