# Supplementary material for: Screening and identification of protein interacting with goose astrovirus
Source: Front Cell Infect Microbiol. 2025 May 13;15:1595736. doi: 10.3389/fcimb.2025.1595736 (PMC12106297; doi:10.3389/fcimb.2025.1595736)
Supplement: Supplementary Table 5 — Detailed information of the salt bridges in the best docking complex model. [file Table5.xlsx]

## Sheet: Sheet1
##	Structure 1		Dist. [Å]	Structure 2
1	B:ARG	86[ NH2]	3.84	A:ASP	236[ OD2]
