# Supplementary material for: Screening and identification of protein interacting with goose astrovirus
Source: Front Cell Infect Microbiol. 2025 May 13;15:1595736. doi: 10.3389/fcimb.2025.1595736 (PMC12106297; doi:10.3389/fcimb.2025.1595736)
Supplement: Supplementary Table 6 — Detailed information of the interfacing residues in Structure 1 of the best docking complex model. [file Table6.xlsx]

## Sheet: Sheet1
##	Structure 1		HSDC	ASA	BSA	ΔiG
1	B:ALA	7		102.63	0.86 |	-0.01
2	B:THR	8		154.56	0	0
3	B:GLY	9		78.83	0	0
4	B:ALA	10		78.6	0	0
5	B:PRO	11		122.03	0	0
6	B:ALA	12		42.53	0	0
7	B:THR	13		145.55	0	0
8	B:LEU	14		40.79	0	0
9	B:THR	15		55.87	0	0
10	B:TRP	16		190.55	0	0
11	B:SER	17		42.77	0	0
12	B:THR	18		127.66	0	0
13	B:GLY	19		28.72	1.84 |	0.03
14	B:GLN	20		7.73	0	0
15	B:LEU	21		34.55	0	0
16	B:ILE	22		99.41	87.7 |||||||||	0
17	B:LEU	23		71.74	48.28 |||||||	-0.13
18	B:VAL	24		84.43	32.51 ||||	0.02
19	B:GLY	25		29.08	2.33 |	-0.03
20	B:THR	26		106.93	0	0
21	B:PRO	27		48.53	0	0
22	B:ILE	28		73.68	0	0
23	B:VAL	29		100.32	0	0
24	B:THR	30		93.21	0	0
25	B:GLU	31		152.26	0	0
26	B:ILE	32		113.39	0	0
27	B:THR	33		35.06	0	0
28	B:ASP	34		39.22	0	0
29	B:ALA	35		93.42	0	0
30	B:GLY	36		21.48	2.03 |	0.03
31	B:LYS	37		149	2.40 |	-0.02
32	B:TRP	38		85.59	13.51 ||	0.13
33	B:LEU	39		164.32	0	0
34	B:GLY	40		27.31	0	0
35	B:PRO	41		78.17	16.57 |||	0.27
36	B:ASN	42		198.33	0	0
37	B:GLY	43		78.38	0	0
38	B:ASN	44		57.44	0.17 |	0
39	B:ALA	45		91	0	0
40	B:VAL	46		112.35	49.71 |||||	0.06
41	B:ASN	47		104.82	0	0
42	B:SER	48		36.53	5.33 ||	0.05
43	B:ASN	49		82.38	0	0
44	B:LYS	50		117.58	5.65 |	-0.06
45	B:TRP	51		60.87	53.68 |||||||||	0.86
46	B:PHE	52		123.96	11.71 |	0.07
47	B:LYS	53		86.41	0	0
48	B:LEU	54		90.38	0	0
49	B:ASP	55		70.25	0	0
50	B:TYR	56		68.42	0	0
51	B:THR	57		105.06	0	0
52	B:ASP	58		102.91	0	0
53	B:THR	59		70.51	0	0
54	B:GLY	60		2.89	0	0
55	B:VAL	61		32.34	0	0
56	B:TRP	62		7.23	0	0
57	B:PHE	63		59.62	10.16 ||	0.16
58	B:GLU	64		24.76	0	0
59	B:ILE	65		41.96	0	0
60	B:PRO	66		85.74	57.21 |||||||	0.88
61	B:ASP	67		114.44	0	0
62	B:GLY	68		33.07	0	0
63	B:VAL	69		145.49	40.56 |||	-0.1
64	B:VAL	70		152.57	90.04 ||||||	0.19
65	B:GLY	71		24.74	0	0
66	B:THR	72		14.98	0	0
67	B:GLY	73		27.1	0	0
68	B:VAL	74		83.08	0	0
69	B:ALA	75		50.2	0	0
70	B:HIS	76		43.94	0	0
71	B:THR	77		66.95	0	0
72	B:ALA	78		13.02	0	0
73	B:LYS	79		169.79	43.08 |||	0.28
74	B:THR	80		70.94	0	0
75	B:MET	81		9.37	0	0
76	B:ALA	82		52.51	33.16 |||||||	0.23
77	B:GLU	83		154.06	30.34 ||	0.16
78	B:ALA	84		35.07	0	0
79	B:LEU	85		22.6	0	0
80	B:ARG	86	HS	161.04	105.40 |||||||	-0.43
81	B:THR	87		64.72	15.78 |||	-0.03
82	B:HIS	88		111.01	20.87 ||	0.31
83	B:THR	89		128.3	26.97 |||	0
84	B:SER	90		18.26	0	0
85	B:ARG	91		138.66	0	0
86	B:GLN	92		31.47	0	0
87	B:PRO	93		7.1	0	0
88	B:PHE	94		104.03	0	0
89	B:PHE	95		71.08	0	0
90	B:ASP	96		13.59	0	0
91	B:MET	97		126.01	0	0
92	B:ASN	98		54.76	0	0
93	B:LEU	99		205.81	0	0
94	B:GLN	100	H	145.59	17.47 ||	-0.2
95	B:ASN	101		55.65	20.65 ||||	-0.09
96	B:LYS	102		131.66	28.37 |||	0.01
97	B:GLY	103		19.52	9.65 |||||	0.15
98	B:PRO	104		43.33	4.22 |	0.07
99	B:ALA	105		67.16	0	0
100	B:GLN	106		115.8	0	0
101	B:TRP	107		29.9	8.00 |||	0.12
102	B:GLN	108		49.25	0	0
103	B:SER	109		59.62	0	0
104	B:TYR	110		83.22	0	0
105	B:PHE	111		44.16	10.94 |||	0.17
106	B:THR	112		67.76	0	0
107	B:SER	113		34.53	0	0
108	B:SER	114		10.25	0	0
109	B:ARG	115		126.53	0	0
110	B:LYS	116		134.54	41.37 ||||	-0.46
111	B:GLY	117		10.68	0.86 |	-0.01
112	B:ILE	118		159.78	8.03 |	0
113	B:ARG	119		73.57	12.14 ||	0.17
114	B:ILE	120		43.95	0	0
115	B:VAL	121		80.12	0	0
116	B:LEU	122		26.57	1.84 |	-0.02
117	B:SER	123		79.55	19.92 |||	0.07
118	B:THR	124	H	93.47	56.69 |||||||	-0.44
119	B:VAL	125		222.49	116.18 ||||||	-0.38
