# Supplementary material for: Screening and identification of protein interacting with goose astrovirus
Source: Front Cell Infect Microbiol. 2025 May 13;15:1595736. doi: 10.3389/fcimb.2025.1595736 (PMC12106297; doi:10.3389/fcimb.2025.1595736)
Supplement: Supplementary Table 7 — Detailed information of the interfacing residues in Structure 2 of the best docking complex model. [file Table7.xlsx]

## Sheet: Sheet1
##	Structure 2		HSDC	ASA	BSA	ΔiG
1	A:MET 1	1		245.45	242.37 ||||||||||	3.1
2	A:ARG 2	2	H	244.36	116.07 |||||	-1.14
3	A:HIS 3	3		176	131.24 ||||||||	1.09
4	A:LEU 4	4	H	183.79	91.07 |||||	1.25
5	A:LEU 5	5	H	158.26	54.66 ||||	0.29
6	A:LEU 6	6		160.23	90.66 ||||||	1.44
7	A:ALA 7	7		94.35	46.55 |||||	0.27
8	A:LEU 8	8		138.53	67.28 |||||	1.08
9	A:LEU 9	9		158.72	49.38 ||||	-0.04
10	A:LEU 10	10		156.95	14.56 |	0.23
11	A:LEU 11	11		162.81	41.84 |||	0.5
12	A:GLY 12	12		82.39	0	0
13	A:GLY 13	13		75.36	34.16 |||||	-0.15
14	A:ALA 14	14		111.01	39.98 ||||	0.19
15	A:ARG 15	15		241.11	2.59 |	0
16	A:ALA 16	16		89.42	35.95 |||||	0.31
17	A:ASP 17	17		141.28	0	0
18	A:ASP 18	18		127.99	0.98 |	-0.01
19	A:GLU 19	19		159.7	0	0
20	A:GLU 20	20		157.4	0	0
21	A:LYS 21	21		191.53	0	0
22	A:LYS 22	22		173.45	0	0
23	A:GLU 23	23		150.94	0	0
24	A:ASP 24	24		140.02	0	0
25	A:VAL 25	25		24.69	0	0
26	A:GLY 26	26		39.61	0	0
27	A:THR 27	27		30.88	0	0
28	A:VAL 28	28		3.3	0	0
29	A:VAL 29	29		0	0	0
30	A:GLY 30	30		0	0	0
31	A:ILE 31	31		0	0	0
32	A:ASP 32	32		16.9	0	0
33	A:LEU 33	33		6.18	0	0
34	A:GLY 34	34		13.05	0	0
35	A:THR 35	35		7.64	0	0
36	A:THR 36	36		24.93	0	0
37	A:TYR 37	37		52.76	0	0
38	A:SER 38	38		0	0	0
39	A:CYS 39	39		2.35	0	0
40	A:VAL 40	40		2.11	0	0
41	A:GLY 41	41		0	0	0
42	A:VAL 42	42		0.5	0	0
43	A:PHE 43	43		10.36	0	0
44	A:LYS 44	44		101.45	0	0
45	A:ASN 45	45		118.37	0	0
46	A:GLY 46	46		41.92	0	0
47	A:ARG 47	47		149.28	0	0
48	A:VAL 48	48		15.87	0	0
49	A:GLU 49	49		59.04	0	0
50	A:ILE 50	50		20.6	0	0
51	A:ILE 51	51		4.01	0	0
52	A:ALA 52	52		47.38	0	0
53	A:ASN 53	53		12.76	0	0
54	A:ASP 54	54		105.26	0	0
55	A:GLN 55	55		119.93	0	0
56	A:GLY 56	56		55.35	0	0
57	A:ASN 57	57		60.11	0	0
58	A:ARG 58	58		136.67	0	0
59	A:ILE 59	59		47.39	0	0
60	A:THR 60	60		3.59	0	0
61	A:PRO 61	61		2.35	0	0
62	A:SER 62	62		10.87	0	0
63	A:TYR 63	63		13.51	0	0
64	A:VAL 64	64		0.31	0	0
65	A:ALA 65	65		0	0	0
66	A:PHE 66	66		1.04	0	0
67	A:THR 67	67		18.61	0	0
68	A:PRO 68	68		101.16	0	0
69	A:GLU 69	69		145.64	0	0
70	A:GLY 70	70		31.2	0	0
71	A:GLU 71	71		65.58	0	0
72	A:ARG 72	72		19.03	0	0
73	A:LEU 73	73		30.47	0	0
74	A:ILE 74	74		21.24	0	0
75	A:GLY 75	75		0.17	0	0
76	A:ASP 76	76		29.46	0	0
77	A:ALA 77	77		48.67	0	0
78	A:ALA 78	78		0	0	0
79	A:LYS	79		48.11	0	0
80	A:ASN	80		119.76	0	0
81	A:GLN	81		32.39	0	0
82	A:LEU	82		11.39	0	0
83	A:THR	83		20.11	0	0
84	A:SER	84		70.79	0	0
85	A:ASN	85		20.03	0	0
86	A:PRO	86		15.9	0	0
87	A:GLU	87		97.99	0	0
88	A:ASN	88		29.12	0	0
89	A:THR	89		0	0	0
90	A:VAL	90		0.37	0	0
91	A:PHE	91		0.66	0	0
92	A:ASP	92		10.92	0	0
93	A:ALA	93		8.25	0	0
94	A:LYS	94		12.51	0	0
95	A:ARG	95		12.55	0	0
96	A:LEU	96		0.9	0	0
97	A:ILE	97		1.34	0	0
98	A:GLY	98		11.09	0	0
99	A:ARG	99		30.8	0	0
100	A:THR	100		23.48	0	0
101	A:TRP	101		57.05	0	0
102	A:ASN	102		120.47	0	0
103	A:ASP	103		29.37	0	0
104	A:PRO	104		109.02	0	0
105	A:SER	105		15.97	0	0
106	A:VAL	106		0	0	0
107	A:GLN	107		58.81	0	0
108	A:GLN	108		91.35	0	0
109	A:ASP	109		16.9	0	0
110	A:ILE	110		45.65	0	0
111	A:LYS	111		151.02	0	0
112	A:TYR	112		85.4	0	0
113	A:LEU	113		24.22	0	0
114	A:PRO	114		14.43	0	0
115	A:PHE	115		5.2	0	0
116	A:LYS	116		118.04	0	0
117	A:VAL	117		17.68	0	0
118	A:VAL	118		30.45	0	0
119	A:GLU	119		96.1	0	0
120	A:LYS	120		91.84	0	0
121	A:LYS	121		137.14	0	0
122	A:ALA	122		43.7	0	0
123	A:LYS	123		13.33	0	0
124	A:PRO	124		0.67	0	0
125	A:HIS	125		13.31	0	0
126	A:ILE	126		0	0	0
127	A:GLN	127		43	0	0
128	A:VAL	128		3.15	0	0
129	A:ASP	129		59.61	0	0
130	A:VAL	130		21.92	0	0
131	A:GLY	131		8.13	0	0
132	A:GLY	132		78.73	0	0
133	A:GLY	133		73.6	0	0
134	A:GLN	134		120.68	0	0
135	A:THR	135		89.25	0	0
136	A:LYS	136		52.01	0	0
137	A:THR	137		43.99	0	0
138	A:PHE	138		1.25	0	0
139	A:ALA	139		0.17	0	0
140	A:PRO	140		3.01	0	0
141	A:GLU	141		3.21	0	0
142	A:GLU	142		13.64	0	0
143	A:ILE	143		2.85	0	0
144	A:SER	144		5.02	0	0
145	A:ALA	145		1.96	0	0
146	A:MET	146		8.99	0	0
147	A:VAL	147		4.53	0	0
148	A:LEU	148		0	0	0
149	A:THR	149		12.11	0	0
150	A:LYS	150		32.6	0	0
151	A:MET	151		1.99	0	0
152	A:LYS	152		27.7	0	0
153	A:GLU	153		63.06	0	0
154	A:THR	154		10.38	0	0
155	A:ALA	155		0	0	0
156	A:GLU	156		38.06	0	0
157	A:ALA	157		84	0	0
158	A:TYR	158		107.61	0	0
159	A:LEU	159		27.44	0	0
160	A:GLY	160		71.82	0	0
161	A:LYS	161		101.6	0	0
162	A:LYS	162		157.78	0	0
163	A:VAL	163		1.25	0	0
164	A:THR	164		55.38	0	0
165	A:HIS	165		28.67	0	0
166	A:ALA	166		0	0	0
167	A:VAL	167		0	0	0
168	A:VAL	168		0	0	0
169	A:THR	169		0	0	0
170	A:VAL	170		0	0	0
171	A:PRO	171		0.16	0	0
172	A:ALA	172		1.51	0	0
173	A:TYR	173		46.08	0	0
174	A:PHE	174		1	0	0
175	A:ASN	175		20.68	0	0
176	A:ASP	176		8.6	0	0
177	A:ALA	177		12.42	0	0
178	A:GLN	178		6.87	0	0
179	A:ARG	179		7.17	0	0
180	A:GLN	180		33.7	0	0
181	A:ALA	181		5.29	0	0
182	A:THR	182		1.55	0	0
183	A:LYS	183		57.19	0	0
184	A:ASP	184		8.11	0	0
185	A:ALA	185		0	0	0
186	A:GLY	186		0	0	0
187	A:THR	187		55.54	0	0
188	A:ILE	188		3.98	0	0
189	A:ALA	189		5.12	0	0
190	A:GLY	190		42.86	0	0
191	A:LEU	191		4.76	0	0
192	A:ASN	192		84.8	0	0
193	A:VAL	193		10.28	0	0
194	A:MET	194		57.19	0	0
195	A:ARG	195		39.14	0	0
196	A:ILE	196		5.53	0	0
197	A:ILE	197		3.68	0	0
198	A:ASN	198		8.66	0	0
199	A:GLU	199		12.02	0	0
200	A:PRO	200		0	0	0
201	A:THR	201		2.13	0	0
202	A:ALA	202		0	0	0
203	A:ALA	203		0	0	0
204	A:ALA	204		0	0	0
205	A:ILE	205		0	0	0
206	A:ALA	206		21.8	0	0
207	A:TYR	207		22.93	0	0
208	A:GLY	208		1.88	0	0
209	A:LEU	209		31.6	0	0
210	A:ASP	210		123.24	0	0
211	A:LYS	211		74.06	0	0
212	A:ARG	212		156.89	0	0
213	A:GLU	213		93.01	0	0
214	A:GLY	214		36.28	2.85 |	0.05
215	A:GLU	215		124.72	34.34 |||	-0.23
216	A:LYS	216		39.92	0	0
217	A:ASN	217		28.75	0	0
218	A:ILE	218		0.67	0	0
219	A:LEU	219		0	0	0
220	A:VAL	220		0	0	0
221	A:PHE	221		0	0	0
222	A:ASP	222		8.57	0	0
223	A:LEU	223		0	0	0
224	A:GLY	224		15.84	0	0
225	A:GLY	225		14.55	0	0
226	A:GLY	226		0.31	0	0
227	A:THR	227		9.65	0	0
228	A:PHE	228		0.71	0	0
229	A:ASP	229		1.67	0	0
230	A:VAL	230		0	0	0
231	A:SER	231		1.74	0	0
232	A:LEU	232		0	0	0
233	A:LEU	233		0	0	0
234	A:THR	234		24.6	0	0
235	A:ILE	235		9.3	0	0
236	A:ASP	236	HS	56.43	40.67 ||||||||	-0.47
237	A:ASN	237		89.63	5.24 |	-0.06
238	A:GLY	238		11.67	0	0
239	A:VAL	239		59.79	47.02 ||||||||	0.75
240	A:PHE	240		0.95	0	0
241	A:GLU	241		69.11	20.63 |||	-0.22
242	A:VAL	242		2.85	0	0
243	A:VAL	243		45.78	0	0
244	A:ALA	244		0.17	0	0
245	A:THR	245		1.3	0	0
246	A:ASN	246		6.53	0	0
247	A:GLY	247		10.79	0	0
248	A:ASP	248		59.38	0	0
249	A:THR	249		21.01	0	0
250	A:HIS	250		35.69	0	0
251	A:LEU	251		8.69	0	0
252	A:GLY	252		0	0	0
253	A:GLY	253		3.32	0	0
254	A:GLU	254		21.73	0	0
255	A:ASP	255		22.93	0	0
256	A:PHE	256		0	0	0
257	A:ASP	257		0.98	0	0
258	A:GLN	258		28.48	0	0
259	A:ARG	259		81.33	0	0
260	A:VAL	260		0.17	0	0
261	A:MET	261		2.34	0	0
262	A:GLU	262		38.1	0	0
263	A:HIS	263		43.62	0	0
264	A:PHE	264		2.61	0	0
265	A:ILE	265		7.98	0	0
266	A:LYS	266		129.04	0	0
267	A:LEU	267		40.83	0	0
268	A:TYR	268		8.8	0	0
269	A:LYS	269		88.42	0	0
270	A:LYS	270		179.87	0	0
271	A:LYS	271		129.52	0	0
272	A:THR	272		58.81	0	0
273	A:GLY	273		61.5	0	0
274	A:LYS	274		58.12	0	0
275	A:ASP	275		28.45	0	0
276	A:VAL	276		0.77	0	0
277	A:ARG	277		136.19	0	0
278	A:LYS	278		180.52	0	0
279	A:ASP	279		46.72	0	0
280	A:ASN	280		50.22	0	0
281	A:ARG	281		130.08	0	0
282	A:ALA	282		0.48	0	0
283	A:VAL	283		19.6	0	0
284	A:GLN	284		1.16	0	0
285	A:LYS	285		42.46	0	0
286	A:LEU	286		0.67	0	0
287	A:ARG	287		17.21	0	0
288	A:ARG	288		99.17	0	0
289	A:GLU	289		26.51	0	0
290	A:VAL	290		0.17	0	0
291	A:GLU	291		26.79	0	0
292	A:LYS	292		105.79	0	0
293	A:ALA	293		4.39	0	0
294	A:LYS	294		20.89	0	0
295	A:ARG	295		128.36	0	0
296	A:ALA	296		31.3	0	0
297	A:LEU	297		2.75	0	0
298	A:SER	298		30.48	0	0
299	A:SER	299		95.25	0	0
300	A:GLN	300		95.24	0	0
301	A:HIS	301		139.78	0	0
302	A:GLN	302		112.76	0	0
303	A:ALA	303		11.01	0	0
304	A:ARG	304		185.06	0	0
305	A:ILE	305		1.18	0	0
306	A:GLU	306		98.71	0	0
307	A:ILE	307		12.08	0	0
308	A:GLU	308		142.95	0	0
309	A:SER	309		60.42	0	0
310	A:PHE	310		5.92	0	0
311	A:PHE	311		25.97	0	0
312	A:GLU	312		124.49	0	0
313	A:GLY	313		58.86	0	0
314	A:GLU	314		87.59	0	0
315	A:ASP	315		96.13	0	0
316	A:PHE	316		4.65	0	0
317	A:SER	317		77.52	0	0
318	A:GLU	318		30.62	0	0
319	A:THR	319		71.13	0	0
320	A:LEU	320		1.52	0	0
321	A:THR	321		53.98	0	0
322	A:ARG	322		40.34	0	0
323	A:ALA	323		74	0	0
324	A:LYS	324		55.19	0	0
325	A:PHE	325		4.53	0	0
326	A:GLU	326		26.79	0	0
327	A:GLU	327		109.23	0	0
328	A:LEU	328		35.05	0	0
329	A:ASN	329		0	0	0
330	A:MET	330		50.17	0	0
331	A:ASP	331		81.12	0	0
332	A:LEU	332		29.93	0	0
333	A:PHE	333		0	0	0
334	A:ARG	334		137.16	0	0
335	A:SER	335		37.68	0	0
336	A:THR	336		0	0	0
337	A:MET	337		21.56	0	0
338	A:LYS	338		131.83	0	0
339	A:PRO	339		12.71	0	0
340	A:VAL	340		1	0	0
341	A:GLN	341		86.35	0	0
342	A:LYS	342		92.9	0	0
343	A:VAL	343		0	0	0
344	A:LEU	344		12.17	0	0
345	A:GLU	345		124.84	0	0
346	A:ASP	346		47.26	0	0
347	A:SER	347		13.88	0	0
348	A:ASP	348		136.57	0	0
349	A:LEU	349		44.61	0	0
350	A:LYS	350		145.14	0	0
351	A:LYS	351		75.72	0	0
352	A:SER	352		95.49	0	0
353	A:ASP	353		50.53	0	0
354	A:ILE	354		3.24	0	0
355	A:ASP	355		56.55	0	0
356	A:GLU	356		38.28	0	0
357	A:ILE	357		0	0	0
358	A:VAL	358		1.01	0	0
359	A:LEU	359		20.93	0	0
360	A:VAL	360		0.34	0	0
361	A:GLY	361		9.63	0	0
362	A:GLY	362		33.4	0	0
363	A:SER	363		9.87	0	0
364	A:THR	364		2.35	0	0
365	A:ARG	365		114.65	0	0
366	A:ILE	366		7.01	0	0
367	A:PRO	367		42.06	0	0
368	A:LYS	368		29.56	0	0
369	A:ILE	369		0.5	0	0
370	A:GLN	370		73.68	0	0
371	A:GLN	371		79.71	0	0
372	A:LEU	372		16.29	0	0
373	A:VAL	373		0.5	0	0
374	A:LYS	374		68.72	0	0
375	A:GLU	375		99.05	0	0
376	A:PHE	376		21.8	0	0
377	A:PHE	377		7.66	0	0
378	A:ASN	378		127.44	0	0
379	A:GLY	379		37.76	0	0
380	A:LYS	380		66.13	0	0
381	A:GLU	381		91.47	0	0
382	A:PRO	382		22.04	0	0
383	A:SER	383		26.38	0	0
384	A:ARG	384		219.95	0	0
385	A:GLY	385		82.75	0	0
386	A:ILE	386		36.43	0	0
387	A:ASN	387		61.41	0	0
388	A:PRO	388		20.2	0	0
389	A:ASP	389		43.99	0	0
390	A:GLU	390		25	0	0
391	A:ALA	391		4.14	0	0
392	A:VAL	392		9.71	0	0
393	A:ALA	393		0.15	0	0
394	A:TYR	394		62.57	0	0
395	A:GLY	395		0	0	0
396	A:ALA	396		0	0	0
397	A:ALA	397		0	0	0
398	A:VAL	398		0	0	0
399	A:GLN	399		8.36	0	0
400	A:ALA	400		0	0	0
401	A:GLY	401		1.68	0	0
402	A:VAL	402		48	0	0
403	A:LEU	403		48.86	0	0
404	A:SER	404		35.1	0	0
405	A:GLY	405		26.05	0	0
406	A:ASP	406		62.32	0	0
407	A:GLN	407		160.05	6.75 |	-0.11
408	A:ASP	408		103	0	0
409	A:THR	409		12.54	0	0
410	A:GLY	410		45.62	0	0
411	A:ASP	411		133.05	47.8 ||||	-0.28
412	A:LEU	412		24.92	0.12 |	0
413	A:VAL	413		76.87	63.00 |||||||||	1.01
414	A:LEU	414		41.6	0	0
415	A:LEU	415		57.72	44.97 ||||||||	0.72
416	A:ASP	416		15.74	0	0
417	A:VAL	417		4.19	0	0
418	A:CYS	418		5.69	0	0
419	A:PRO	419		10.57	0	0
420	A:LEU	420		24.15	0	0
421	A:THR	421		1.72	0	0
422	A:LEU	422		9.7	0	0
423	A:GLY	423		0	0	0
424	A:ILE	424		6.86	0	0
425	A:GLU	425		49.38	0	0
426	A:THR	426		42.4	0	0
427	A:VAL	427		130.03	0	0
428	A:GLY	428		70.42	0	0
429	A:GLY	429		21.81	0	0
430	A:VAL	430		67.91	0	0
431	A:MET	431		12.05	0	0
432	A:THR	432		34.97	0	0
433	A:LYS	433		102.3	0	0
434	A:LEU	434		16.8	0	0
435	A:ILE	435		0.17	0	0
436	A:PRO	436		72.55	0	0
437	A:ARG	437		72.48	0	0
438	A:ASN	438		25.85	0	0
439	A:THR	439		31	3.18 ||	0.05
440	A:VAL	440		58.25	29.15 ||||||	0.43
441	A:VAL	441		10.79	0	0
442	A:PRO	442		93.37	0	0
443	A:THR	443		22.82	9.53 |||||	-0.05
444	A:LYS	444		130.62	0	0
445	A:LYS	445		97.6	7.27 |	-0.16
446	A:SER	446		60.47	0	0
447	A:GLN	447		69.13	0	0
448	A:ILE	448		79.36	0	0
449	A:PHE	449		34.25	0	0
450	A:SER	450		41.87	0	0
451	A:THR	451		8.36	0	0
452	A:ALA	452		65.38	0	0
453	A:SER	453		60.96	0	0
454	A:ASP	454		88.49	0	0
455	A:ASN	455		88.6	0	0
456	A:GLN	456		42.64	0	0
457	A:PRO	457		87.65	0	0
458	A:THR	458		41.44	0	0
459	A:VAL	459		14.04	0	0
460	A:THR	460		69.97	0	0
461	A:ILE	461		5.7	0	0
462	A:LYS	462		67.99	0	0
463	A:VAL	463		0.17	0	0
464	A:TYR	464		16.62	0	0
465	A:GLU	465		5.82	0	0
466	A:GLY	466		9.4	0	0
467	A:GLU	467		55.33	0	0
468	A:ARG	468		126.8	0	0
469	A:PRO	469		100.45	0	0
470	A:LEU	470		66.86	0	0
471	A:THR	471		3.56	0	0
472	A:LYS	472		161.86	0	0
473	A:ASP	473		43	0	0
474	A:ASN	474		21.98	0	0
475	A:HIS	475		71.2	0	0
476	A:LEU	476		80.32	0	0
477	A:LEU	477		16.03	0	0
478	A:GLY	478		2.67	0	0
479	A:THR	479		60.12	0	0
480	A:PHE	480		9.14	0	0
481	A:ASP	481		64.42	0	0
482	A:LEU	482		0.67	0	0
483	A:THR	483		75.09	0	0
484	A:GLY	484		53.88	0	0
485	A:ILE	485		6.98	0	0
486	A:PRO	486		59.51	0	0
487	A:PRO	487		110.56	0	0
488	A:ALA	488		19.06	0	0
489	A:PRO	489		84.78	0	0
490	A:ARG	490		169.74	0	0
491	A:GLY	491		44.33	0	0
492	A:VAL	492		84.24	0	0
493	A:PRO	493		12.96	0	0
494	A:GLN	494		78.81	0	0
495	A:ILE	495		0.16	0	0
496	A:GLU	496		33.49	0	0
497	A:VAL	497		0.34	0	0
498	A:THR	498		14.12	0	0
499	A:PHE	499		0	0	0
500	A:GLU	500		74.42	0	0
501	A:ILE	501		2.26	0	0
502	A:ASP	502		53.38	0	0
503	A:VAL	503		61.04	0	0
504	A:ASN	504		17.36	0	0
505	A:GLY	505		15.27	0	0
506	A:ILE	506		19.7	0	0
507	A:LEU	507		2.48	0	0
508	A:ARG	508		114.19	0	0
509	A:VAL	509		0	0	0
510	A:THR	510		42.43	0	0
511	A:ALA	511		0.68	0	0
512	A:GLU	512		33.37	0	0
513	A:ASP	513		4.17	0	0
514	A:LYS	514		104.47	0	0
515	A:GLY	515		70.97	0	0
516	A:THR	516		69.02	0	0
517	A:GLY	517		39.3	0	0
518	A:ASN	518		58.37	0	0
519	A:LYS	519		133.77	0	0
520	A:ASN	520		53.17	0	0
521	A:LYS	521		149.67	0	0
522	A:ILE	522		39	0	0
523	A:THR	523		40.75	0	0
524	A:ILE	524		1.84	0	0
525	A:THR	525		70.08	0	0
526	A:ASN	526		128	0	0
527	A:ASP	527		33.25	0	0
528	A:GLN	528		155.15	0	0
529	A:ASN	529		43.92	0	0
530	A:ARG	530		27.53	0	0
531	A:LEU	531		18.82	0	0
532	A:THR	532		37.27	0	0
533	A:PRO	533		97.5	0	0
534	A:GLU	534		126.18	0	0
535	A:GLU	535		26.32	0	0
536	A:ILE	536		25.7	0	0
537	A:GLU	537		114.5	0	0
538	A:ARG	538		130.07	0	0
539	A:MET	539		13.55	0	0
540	A:VAL	540		33.83	0	0
541	A:ASN	541		83.67	0	0
542	A:ASP	542		45.03	0	0
543	A:ALA	543		21.2	0	0
544	A:GLU	544		106.54	0	0
545	A:LYS	545		127.22	0	0
546	A:PHE	546		25.3	0	0
547	A:ALA	547		38.23	0	0
548	A:GLU	548		76.79	0	0
549	A:GLU	549		77.83	0	0
550	A:ASP	550		36.25	0	0
551	A:LYS	551		107.39	0	0
552	A:LYS	552		119.44	0	0
553	A:LEU	553		45.74	0	0
554	A:LYS	554		129.68	0	0
555	A:GLU	555		73.07	0	0
556	A:ARG	556		54.95	0	0
557	A:ILE	557		60.28	0	0
558	A:ASP	558		65.79	0	0
559	A:ALA	559		7.22	0	0
560	A:ARG	560		55.82	0	0
561	A:ASN	561		57.54	0	0
562	A:GLU	562		92.51	0	0
563	A:LEU	563		0	0	0
564	A:GLU	564		70.08	0	0
565	A:SER	565		71.47	0	0
566	A:TYR	566		56.05	0	0
567	A:ALA	567		0	0	0
568	A:TYR	568		94.56	0	0
569	A:SER	569		48.75	0	0
570	A:LEU	570		8.87	0	0
571	A:LYS	571		93.81	0	0
572	A:ASN	572		108.01	0	0
573	A:GLN	573		85.25	0	0
574	A:ILE	574		1.67	0	0
575	A:GLY	575		49.86	0	0
576	A:ASP	576		42.33	0	0
577	A:LYS	577		166.38	0	0
578	A:GLU	578		161.76	0	0
579	A:LYS	579		130.94	0	0
580	A:LEU	580		24.44	0	0
581	A:GLY	581		9.19	0	0
582	A:GLY	582		50.4	0	0
583	A:LYS	583		143.42	0	0
584	A:LEU	584		16.5	0	0
585	A:SER	585		55.26	0	0
586	A:SER	586		99.12	0	0
587	A:GLU	587		138.04	0	0
588	A:ASP	588		39.36	0	0
589	A:LYS	589		47.76	0	0
590	A:GLU	590		121.22	0	0
591	A:THR	591		60.94	0	0
592	A:ILE	592		0.17	0	0
593	A:GLU	593		65.54	0	0
594	A:LYS	594		127.6	0	0
595	A:ALA	595		13.17	0	0
596	A:VAL	596		1	0	0
597	A:GLU	597		93.2	0	0
598	A:GLU	598		88.05	0	0
599	A:LYS	599		23.24	0	0
600	A:ILE	600		15.88	0	0
601	A:GLU	601		118.69	0	0
602	A:TRP	602		39.08	0	0
603	A:LEU	603		9.53	0	0
604	A:GLU	604		121.25	0	0
605	A:SER	605		78.4	0	0
606	A:HIS	606		73.5	0	0
607	A:GLN	607		98.01	0	0
608	A:ASP	608		122.2	0	0
609	A:ALA	609		11.67	0	0
610	A:ASP	610		69.78	0	0
611	A:ILE	611		40.1	0	0
612	A:GLU	612		113.07	0	0
613	A:ASP	613		62.59	0	0
614	A:PHE	614		0.62	0	0
615	A:LYS	615		115.53	0	0
616	A:SER	616		53.46	0	0
617	A:LYS	617		45.51	0	0
618	A:LYS	618		48.55	0	0
619	A:LYS	619		120.64	0	0
620	A:GLU	620		63.09	0	0
621	A:LEU	621		0.5	0	0
622	A:GLU	622		46.15	0	0
623	A:GLU	623		102.11	0	0
624	A:VAL	624		55.19	0	0
625	A:VAL	625		5.86	0	0
626	A:GLN	626		107.97	0	0
627	A:PRO	627		66.91	0	0
628	A:ILE	628		14.52	0	0
629	A:VAL	629		35.3	0	0
630	A:SER	630		66.47	0	0
631	A:LYS	631		134.54	0	0
632	A:LEU	632		46.04	0	0
633	A:TYR	633		162.29	0	0
634	A:GLY	634		68.09	0	0
635	A:SER	635		91.65	0	0
636	A:ALA	636		75.28	0	0
637	A:GLY	637		55.04	0	0
638	A:PRO	638		125.65	0	0
639	A:PRO	639		113.47	0	0
640	A:PRO	640		130.89	0	0
641	A:THR	641		144.71	0	0
642	A:GLY	642		71.85	0	0
643	A:GLU	643		173.74	0	0
644	A:GLU	644		171.86	0	0
645	A:GLU	645		176.78	0	0
646	A:ALA	646		108.53	0	0
647	A:ALA	647		106.79	0	0
648	A:GLU	648		175.7	0	0
649	A:LYS	649		185.94	0	0
650	A:ASP	650		150.45	0	0
651	A:GLU	651		162.76	0	0
652	A:LEU	652		243.57	0	0
